# Supplementary material for: catena-Poly[[bis­[[bis­(3-amino­prop­yl)amine-κ3 N,N′,N′′](thio­cyanato-κN)cadmium]-μ4-sulfato-κ4 O,O:O′,O′] methanol hemisolvate]
Source: Acta Crystallogr Sect E Struct Rep Online. 2011 Aug 6;67(Pt 9):m1201–2. doi: 10.1107/S1600536811031163 (PMC3200697; doi:10.1107/S1600536811031163)
Supplement: Supplementary file 1 [file e-67-m1201-sup1.cif]

##############################################################################
#                                                                            #
# This CIF contains the data in a paper accepted for publication in          #
# Acta Crystallographica Section E. It conforms to the requirements of       #
# Notes for Authors for Acta Crystallographica Section E, and has been       #
# peer reviewed under the auspices of the IUCr Commission on Journals.       #
#                                                                            #
# Full details of the Crystallographic Information File format               #
# are given in the paper "The Crystallographic Information File (CIF):       #
# a New Standard Archive File for Crystallography" by S. R. Hall, F. H.      #
# Allen and I. D. Brown [Acta Cryst. (1991), A47, 655-685].                  #
#                                                                            #
# The current version of the core CIF dictionary is obtainable from          #
# ftp://ftp.iucr.org/pub/cif_core.dic.                                       #
#                                                                            #
# Software is freely available for graphical display of the structure(s)     #
# in this CIF. For information consult the CIF software page                 #
# http://www.iucr.org/resources/cif/software.                                #
#                                                                            #
# This file may be used for bona fide research purposes within the           #
# scientific community so long as proper attribution is given to the journal # 
# article from which it was obtained.                                        #
#                                                                            #
##############################################################################
data_I
_audit_creation_method     SHELXL-97
_chemical_name_systematic
;
<i>catena</i>-Poly[[bis[[bis(3-aminopropyl)amine-
\k^3^<i>N</i>,<i>N</i>',<i>N</i>''](thiocyanato-\k<i>N</i>)cadmium]-
\m~4~-sulfato-\k^4^<i>O</i>,<i>O</i>:<i>O</i>',<i>O</i>'] methanol hemisolvate]
;
_chemical_name_common     ?
_chemical_formula_moiety     'C14 H34 Cd2 N8 O4 S3, 0.5(C H4 O)'
_chemical_formula_sum     'C14.5 H36 Cd2 N8 O4.5 S3'
_chemical_formula_iupac     '[Cd2 (N C S)2 (S O4) (C6 H17 N3)2], 0.5C H4 O'
_chemical_formula_weight     715.49
_chemical_melting_point     ?
_symmetry_cell_setting     triclinic
_symmetry_space_group_name_H-M     'P -1'
_symmetry_space_group_name_Hall     '-P 1'
loop_
    _symmetry_equiv_pos_as_xyz
    'x, y, z'
    '-x, -y, -z'
_cell_length_a     10.6648(9)
_cell_length_b     12.4441(12)
_cell_length_c     12.9240(12)
_cell_angle_alpha     61.359(10)
_cell_angle_beta     69.064(10)
_cell_angle_gamma     68.772(10)
_cell_volume     1367.3(2)
_cell_formula_units_Z     2
_cell_measurement_reflns_used     13797
_cell_measurement_theta_min     2.46
_cell_measurement_theta_max     27.00
_cell_measurement_temperature     200(2)
_exptl_crystal_description     block
_exptl_crystal_colour     colourless
_exptl_crystal_size_max     0.18
_exptl_crystal_size_mid     0.13
_exptl_crystal_size_min     0.09
_exptl_crystal_density_diffrn     1.738
_exptl_crystal_density_meas     ?
_exptl_crystal_density_method     'not measured'
_exptl_crystal_F_000     718
_exptl_absorpt_coefficient_mu     1.821
_exptl_absorpt_correction_type     numerical
_exptl_absorpt_process_details     '(X-SHAPE and X-RED32; Stoe & Cie, 2008)'
_exptl_absorpt_correction_T_min     0.746
_exptl_absorpt_correction_T_max     0.841
_exptl_special_details     ?
_diffrn_ambient_temperature     200(2)
_diffrn_radiation_type     MoK\a
_diffrn_radiation_wavelength     0.71073
_diffrn_radiation_source     'fine-focus sealed tube'
_diffrn_radiation_monochromator     graphite
_diffrn_measurement_device_type     'STOE IPDS-1'
_diffrn_measurement_method     'Phi scans'
_diffrn_detector_area_resol_mean     ?
_diffrn_reflns_number     12730
_diffrn_reflns_av_R_equivalents     0.0404
_diffrn_reflns_av_sigmaI/netI     0.0474
_diffrn_reflns_theta_min     2.46
_diffrn_reflns_theta_max     27.00
_diffrn_reflns_theta_full     27.00
_diffrn_measured_fraction_theta_max     0.960
_diffrn_measured_fraction_theta_full     0.960
_diffrn_reflns_limit_h_min     -13
_diffrn_reflns_limit_h_max     13
_diffrn_reflns_limit_k_min     -15
_diffrn_reflns_limit_k_max     15
_diffrn_reflns_limit_l_min     -16
_diffrn_reflns_limit_l_max     16
_diffrn_standards_number     0
_diffrn_standards_interval_count     ?
_diffrn_standards_interval_time     0
_diffrn_standards_decay_%     0
_refine_special_details
;
 Refinement of F^2^ against ALL reflections.  The weighted R-factor wR and
 goodness of fit S are based on F^2^, conventional R-factors R are based
 on F, with F set to zero for negative F^2^. The threshold expression of
 F^2^ > 2sigma(F^2^) is used only for calculating R-factors(gt) etc. and is
 not relevant to the choice of reflections for refinement.  R-factors based
 on F^2^ are statistically about twice as large as those based on F, and R-
 factors based on ALL data will be even larger.
;
_reflns_number_total     5736
_reflns_number_gt     4365
_reflns_threshold_expression     I>2\s(I)
_refine_ls_structure_factor_coef     Fsqd
_refine_ls_matrix_type     full
_refine_ls_R_factor_all     0.0614
_refine_ls_R_factor_gt     0.0424
_refine_ls_wR_factor_gt     0.1063
_refine_ls_wR_factor_ref     0.1133
_refine_ls_goodness_of_fit_ref     1.068
_refine_ls_restrained_S_all     1.068
_refine_ls_number_reflns     5736
_refine_ls_number_parameters     301
_refine_ls_number_restraints     0
_refine_ls_hydrogen_treatment     constr
_refine_ls_weighting_scheme     calc
_refine_ls_weighting_details
         'calc w=1/[\s^2^(Fo^2^)+(0.0508P)^2^+3.6107P] where P=(Fo^2^+2Fc^2^)/3'
_atom_sites_solution_hydrogens     geom
_atom_sites_solution_primary     direct
_atom_sites_solution_secondary     difmap
_refine_ls_shift/su_max     0.001
_refine_ls_shift/su_mean     0.000
_refine_diff_density_max     1.070
_refine_diff_density_min     -0.869
_refine_ls_extinction_method     'SHELXL97 (Sheldrick, 2008)'
_refine_ls_extinction_coef     0.0113(8)
_refine_ls_extinction_expression
                                  'Fc^*^=kFc[1+0.001xFc^2^\l^3^/sin(2\q)]^-1/4^'
loop_
    _atom_type_symbol
    _atom_type_description
    _atom_type_scat_dispersion_real
    _atom_type_scat_dispersion_imag
    _atom_type_scat_source
    'C' 'C' 0.0033 0.0016
                         'International Tables Vol C Tables 4.2.6.8 and 6.1.1.4'
    'H' 'H' 0.0000 0.0000
                         'International Tables Vol C Tables 4.2.6.8 and 6.1.1.4'
    'N' 'N' 0.0061 0.0033
                         'International Tables Vol C Tables 4.2.6.8 and 6.1.1.4'
    'O' 'O' 0.0106 0.0060
                         'International Tables Vol C Tables 4.2.6.8 and 6.1.1.4'
    'S' 'S' 0.1246 0.1234
                         'International Tables Vol C Tables 4.2.6.8 and 6.1.1.4'
    'Cd' 'Cd' -0.8075 1.2024
                         'International Tables Vol C Tables 4.2.6.8 and 6.1.1.4'
_computing_data_collection     'X-AREA (Stoe & Cie, 2008)'
_computing_cell_refinement     'X-AREA (Stoe & Cie, 2008)'
_computing_data_reduction     'X-AREA (Stoe & Cie, 2008)'
_computing_structure_solution     'SHELXS97 (Sheldrick, 2008)'
_computing_structure_refinement     'SHELXL97 (Sheldrick, 2008)'
_computing_molecular_graphics
;
XP in SHELXTL (Sheldrick, 2008) and DIAMOND (Brandenburg, 2011)
;
_computing_publication_material     'SHELXL97 (Sheldrick, 2008)'
loop_
    _atom_site_type_symbol
    _atom_site_label
    _atom_site_fract_x
    _atom_site_fract_y
    _atom_site_fract_z
    _atom_site_U_iso_or_equiv
    _atom_site_adp_type
    _atom_site_calc_flag
    _atom_site_refinement_flags
    _atom_site_occupancy
    _atom_site_symmetry_multiplicity
    _atom_site_disorder_assembly
    _atom_site_disorder_group
    Cd Cd1 0.58718(4) 0.60656(4) 0.33218(3) 0.02703(13) Uani d . 1 1 . .
    Cd Cd2 0.13789(4) 0.35828(4) 0.45817(4) 0.03022(14) Uani d . 1 1 . .
    N N1 0.7929(5) 0.6709(5) 0.2127(5) 0.0374(12) Uani d . 1 1 . .
    C C1 0.8391(7) 0.7302(7) 0.1166(7) 0.0464(16) Uani d . 1 1 . .
    S S1 0.9043(3) 0.8167(3) -0.0225(2) 0.0857(8) Uani d . 1 1 . .
    N N2 0.3704(6) 0.2779(6) 0.4148(6) 0.0497(15) Uani d . 1 1 . .
    C C2 0.4515(6) 0.2311(5) 0.3503(6) 0.0344(13) Uani d . 1 1 . .
    S S2 0.5669(2) 0.1683(2) 0.2620(2) 0.0638(6) Uani d . 1 1 . .
    S S3 0.23030(13) 0.59733(11) 0.45203(11) 0.0225(3) Uani d . 1 1 . .
    O O1 0.3696(4) 0.5152(3) 0.4693(3) 0.0237(7) Uani d . 1 1 . .
    O O2 0.1952(4) 0.6886(4) 0.5048(4) 0.0341(9) Uani d . 1 1 . .
    O O3 0.1277(4) 0.5182(3) 0.5148(3) 0.0248(7) Uani d . 1 1 . .
    O O4 0.2301(4) 0.6606(4) 0.3235(3) 0.0358(9) Uani d . 1 1 . .
    N N11 0.4780(5) 0.7650(4) 0.3937(4) 0.0314(10) Uani d . 1 1 . .
    H H11A 0.3903 0.7550 0.4365 0.038 Uiso calc R 1 1 . .
    H H11B 0.5233 0.7579 0.4461 0.038 Uiso calc R 1 1 . .
    N N12 0.4885(5) 0.7225(5) 0.1623(4) 0.0335(11) Uani d . 1 1 . .
    H H12 0.3988 0.7116 0.1897 0.040 Uiso calc R 1 1 . .
    N N13 0.6435(5) 0.4318(5) 0.2982(4) 0.0328(11) Uani d . 1 1 . .
    H H13A 0.7145 0.3756 0.3353 0.039 Uiso calc R 1 1 . .
    H H13B 0.5688 0.3957 0.3348 0.039 Uiso calc R 1 1 . .
    C C11 0.4672(7) 0.8939(6) 0.2973(6) 0.0451(16) Uani d . 1 1 . .
    H H11C 0.5611 0.9083 0.2545 0.054 Uiso calc R 1 1 . .
    H H11D 0.4176 0.9555 0.3346 0.054 Uiso calc R 1 1 . .
    C C12 0.3922(7) 0.9159(6) 0.2065(6) 0.0490(17) Uani d . 1 1 . .
    H H12A 0.3086 0.8818 0.2515 0.059 Uiso calc R 1 1 . .
    H H12B 0.3612 1.0079 0.1620 0.059 Uiso calc R 1 1 . .
    C C13 0.4749(7) 0.8584(6) 0.1151(6) 0.0457(16) Uani d . 1 1 . .
    H H13C 0.4304 0.9011 0.0455 0.055 Uiso calc R 1 1 . .
    H H13D 0.5684 0.8747 0.0847 0.055 Uiso calc R 1 1 . .
    C C14 0.5532(7) 0.6788(7) 0.0627(5) 0.0433(15) Uani d . 1 1 . .
    H H14A 0.6449 0.6991 0.0227 0.052 Uiso calc R 1 1 . .
    H H14B 0.4957 0.7254 0.0019 0.052 Uiso calc R 1 1 . .
    C C15 0.5708(8) 0.5377(7) 0.1047(6) 0.0468(17) Uani d . 1 1 . .
    H H15A 0.4827 0.5156 0.1590 0.056 Uiso calc R 1 1 . .
    H H15B 0.5865 0.5210 0.0330 0.056 Uiso calc R 1 1 . .
    C C16 0.6857(8) 0.4500(7) 0.1701(6) 0.0454(16) Uani d . 1 1 . .
    H H16A 0.7104 0.3676 0.1652 0.054 Uiso calc R 1 1 . .
    H H16B 0.7684 0.4857 0.1300 0.054 Uiso calc R 1 1 . .
    N N21 0.1109(6) 0.4989(5) 0.2712(4) 0.0381(12) Uani d . 1 1 . .
    H H21A 0.0189 0.5387 0.2760 0.046 Uiso calc R 1 1 . .
    H H21B 0.1585 0.5590 0.2463 0.046 Uiso calc R 1 1 . .
    N N22 0.0976(5) 0.2022(5) 0.4261(5) 0.0375(12) Uani d . 1 1 . .
    H H22 0.0022 0.2148 0.4444 0.045 Uiso calc R 1 1 . .
    N N23 0.0807(5) 0.2394(4) 0.6569(4) 0.0324(10) Uani d . 1 1 . .
    H H23A 0.1097 0.2661 0.6978 0.039 Uiso calc R 1 1 . .
    H H23B -0.0140 0.2544 0.6804 0.039 Uiso calc R 1 1 . .
    C C21 0.1564(8) 0.4493(7) 0.1779(6) 0.0502(17) Uani d . 1 1 . .
    H H21C 0.2576 0.4155 0.1647 0.060 Uiso calc R 1 1 . .
    H H21D 0.1359 0.5191 0.1010 0.060 Uiso calc R 1 1 . .
    C C22 0.0864(9) 0.3446(8) 0.2112(6) 0.057(2) Uani d . 1 1 . .
    H H22A -0.0130 0.3704 0.2459 0.068 Uiso calc R 1 1 . .
    H H22B 0.0938 0.3378 0.1358 0.068 Uiso calc R 1 1 . .
    C C23 0.1440(7) 0.2160(7) 0.2992(7) 0.0475(17) Uani d . 1 1 . .
    H H23C 0.1164 0.1521 0.2926 0.057 Uiso calc R 1 1 . .
    H H23D 0.2461 0.1990 0.2762 0.057 Uiso calc R 1 1 . .
    C C24 0.1475(7) 0.0726(6) 0.5072(7) 0.0476(17) Uani d . 1 1 . .
    H H24A 0.2490 0.0549 0.4933 0.057 Uiso calc R 1 1 . .
    H H24B 0.1265 0.0146 0.4869 0.057 Uiso calc R 1 1 . .
    C C25 0.0848(8) 0.0459(6) 0.6396(7) 0.0489(17) Uani d . 1 1 . .
    H H25A 0.1021 -0.0465 0.6857 0.059 Uiso calc R 1 1 . .
    H H25B -0.0164 0.0789 0.6499 0.059 Uiso calc R 1 1 . .
    C C26 0.1370(8) 0.1009(6) 0.6962(7) 0.0488(17) Uani d . 1 1 . .
    H H26A 0.1094 0.0595 0.7855 0.059 Uiso calc R 1 1 . .
    H H26B 0.2391 0.0829 0.6728 0.059 Uiso calc R 1 1 . .
    O O31 0.1929(15) 0.7375(11) 0.0583(11) 0.076(4) Uani d P 0.50 1 . .
    H H31 0.2769 0.7008 0.0475 0.114 Uiso calc PR 0.50 1 . .
    C C31 0.1801(14) 0.8574(13) 0.0413(12) 0.050(4) Uani d P 0.50 1 . .
    H H31A 0.1703 0.8593 0.1188 0.075 Uiso calc PR 0.50 1 . .
    H H31B 0.0983 0.9125 0.0087 0.075 Uiso calc PR 0.50 1 . .
    H H31C 0.2624 0.8868 -0.0158 0.075 Uiso calc PR 0.50 1 . .
loop_
    _atom_site_aniso_label
    _atom_site_aniso_U_11
    _atom_site_aniso_U_22
    _atom_site_aniso_U_33
    _atom_site_aniso_U_12
    _atom_site_aniso_U_13
    _atom_site_aniso_U_23
    Cd1 0.0291(2) 0.0297(2) 0.0207(2) -0.00729(16) -0.00580(15) -0.00850(15)
    Cd2 0.0294(3) 0.0346(2) 0.0326(2) -0.00777(17) -0.00505(17) -0.01921(18)
    N1 0.031(3) 0.052(3) 0.033(3) -0.020(2) -0.010(2) -0.010(2)
    C1 0.044(4) 0.062(4) 0.051(4) -0.018(3) -0.005(3) -0.036(4)
    S1 0.119(2) 0.107(2) 0.0407(11) -0.0754(18) 0.0075(12) -0.0195(12)
    N2 0.029(3) 0.070(4) 0.072(4) -0.004(3) -0.010(3) -0.052(4)
    C2 0.030(3) 0.033(3) 0.047(3) -0.009(2) -0.013(3) -0.016(3)
    S2 0.0483(11) 0.0642(12) 0.0892(15) -0.0107(9) 0.0066(10) -0.0557(12)
    S3 0.0163(6) 0.0281(6) 0.0226(6) -0.0081(5) -0.0038(4) -0.0080(5)
    O1 0.0176(19) 0.0311(18) 0.0237(17) -0.0043(15) -0.0064(14) -0.0117(15)
    O2 0.023(2) 0.035(2) 0.051(2) -0.0062(17) -0.0077(17) -0.0233(19)
    O3 0.0214(19) 0.0316(19) 0.0236(18) -0.0142(15) 0.0006(14) -0.0111(15)
    O4 0.022(2) 0.050(2) 0.0214(18) -0.0120(18) -0.0080(15) 0.0009(17)
    N11 0.036(3) 0.031(2) 0.033(2) -0.012(2) -0.007(2) -0.015(2)
    N12 0.030(3) 0.044(3) 0.018(2) -0.017(2) -0.0042(18) -0.0005(19)
    N13 0.034(3) 0.040(3) 0.031(2) -0.015(2) -0.002(2) -0.018(2)
    C11 0.046(4) 0.027(3) 0.055(4) -0.014(3) -0.006(3) -0.011(3)
    C12 0.037(4) 0.034(3) 0.048(4) -0.004(3) -0.008(3) 0.001(3)
    C13 0.044(4) 0.042(3) 0.033(3) -0.017(3) -0.010(3) 0.004(3)
    C14 0.041(4) 0.068(4) 0.020(3) -0.027(3) -0.002(2) -0.010(3)
    C15 0.050(4) 0.076(5) 0.030(3) -0.031(4) -0.002(3) -0.026(3)
    C16 0.053(4) 0.059(4) 0.035(3) -0.025(3) 0.003(3) -0.028(3)
    N21 0.038(3) 0.046(3) 0.030(3) -0.011(2) -0.002(2) -0.018(2)
    N22 0.026(3) 0.045(3) 0.057(3) -0.005(2) -0.007(2) -0.036(3)
    N23 0.029(3) 0.035(3) 0.034(3) -0.007(2) -0.009(2) -0.013(2)
    C21 0.044(4) 0.070(5) 0.029(3) -0.009(3) 0.004(3) -0.026(3)
    C22 0.059(5) 0.089(6) 0.042(4) -0.018(4) -0.010(3) -0.041(4)
    C23 0.038(4) 0.063(4) 0.064(4) -0.005(3) -0.011(3) -0.048(4)
    C24 0.043(4) 0.038(3) 0.076(5) -0.008(3) -0.015(3) -0.033(3)
    C25 0.047(4) 0.030(3) 0.070(5) -0.005(3) -0.017(3) -0.020(3)
    C26 0.055(5) 0.033(3) 0.052(4) -0.003(3) -0.025(3) -0.008(3)
    O31 0.101(11) 0.064(7) 0.055(7) -0.020(7) -0.039(7) -0.001(6)
    C31 0.034(8) 0.058(9) 0.039(7) -0.020(6) -0.027(6) 0.014(6)
_geom_special_details
;
 All esds (except the esd in the dihedral angle between two l.s. planes)
 are estimated using the full covariance matrix.  The cell esds are taken
 into account individually in the estimation of esds in distances, angles
 and torsion angles; correlations between esds in cell parameters are only
 used when they are defined by crystal symmetry.  An approximate (isotropic)
 treatment of cell esds is used for estimating esds involving l.s. planes.
;
loop_
    _geom_bond_atom_site_label_1
    _geom_bond_atom_site_label_2
    _geom_bond_site_symmetry_2
    _geom_bond_distance
    _geom_bond_publ_flag
    Cd1 N11 . 2.248(4) y
    Cd1 N13 . 2.250(5) y
    Cd1 N1 . 2.347(5) y
    Cd1 N12 . 2.351(5) y
    Cd1 O1 2_666 2.388(3) y
    Cd1 O1 . 2.619(3) y
    Cd2 N23 . 2.247(5) y
    Cd2 N21 . 2.250(5) y
    Cd2 N2 . 2.283(6) y
    Cd2 N22 . 2.374(4) y
    Cd2 O3 . 2.386(3) y
    Cd2 O3 2_566 2.676(4) y
    N1 C1 . 1.130(8) ?
    C1 S1 . 1.633(8) ?
    N2 C2 . 1.169(8) ?
    C2 S2 . 1.607(6) ?
    S3 O4 . 1.458(4) ?
    S3 O2 . 1.465(4) ?
    S3 O3 . 1.485(3) ?
    S3 O1 . 1.490(4) ?
    O1 Cd1 2_666 2.388(3) ?
    N11 C11 . 1.480(7) ?
    N11 H11A . 0.9200 ?
    N11 H11B . 0.9200 ?
    N12 C13 . 1.466(8) ?
    N12 C14 . 1.480(8) ?
    N12 H12 . 0.9300 ?
    N13 C16 . 1.476(7) ?
    N13 H13A . 0.9200 ?
    N13 H13B . 0.9200 ?
    C11 C12 . 1.515(10) ?
    C11 H11C . 0.9900 ?
    C11 H11D . 0.9900 ?
    C12 C13 . 1.515(10) ?
    C12 H12A . 0.9900 ?
    C12 H12B . 0.9900 ?
    C13 H13C . 0.9900 ?
    C13 H13D . 0.9900 ?
    C14 C15 . 1.528(10) ?
    C14 H14A . 0.9900 ?
    C14 H14B . 0.9900 ?
    C15 C16 . 1.515(11) ?
    C15 H15A . 0.9900 ?
    C15 H15B . 0.9900 ?
    C16 H16A . 0.9900 ?
    C16 H16B . 0.9900 ?
    N21 C21 . 1.466(8) ?
    N21 H21A . 0.9200 ?
    N21 H21B . 0.9200 ?
    N22 C24 . 1.463(9) ?
    N22 C23 . 1.475(8) ?
    N22 H22 . 0.9300 ?
    N23 C26 . 1.489(8) ?
    N23 H23A . 0.9200 ?
    N23 H23B . 0.9200 ?
    C21 C22 . 1.542(11) ?
    C21 H21C . 0.9900 ?
    C21 H21D . 0.9900 ?
    C22 C23 . 1.508(11) ?
    C22 H22A . 0.9900 ?
    C22 H22B . 0.9900 ?
    C23 H23C . 0.9900 ?
    C23 H23D . 0.9900 ?
    C24 C25 . 1.510(10) ?
    C24 H24A . 0.9900 ?
    C24 H24B . 0.9900 ?
    C25 C26 . 1.537(10) ?
    C25 H25A . 0.9900 ?
    C25 H25B . 0.9900 ?
    C26 H26A . 0.9900 ?
    C26 H26B . 0.9900 ?
    O31 C31 . 1.362(18) ?
    O31 H31 . 0.8400 ?
    C31 H31A . 0.9800 ?
    C31 H31B . 0.9800 ?
    C31 H31C . 0.9800 ?
loop_
    _geom_angle_atom_site_label_1
    _geom_angle_atom_site_label_2
    _geom_angle_atom_site_label_3
    _geom_angle_site_symmetry_1
    _geom_angle_site_symmetry_3
    _geom_angle
    _geom_angle_publ_flag
    N11 Cd1 N13 . . 164.76(17) ?
    N11 Cd1 N1 . . 99.40(18) ?
    N13 Cd1 N1 . . 95.82(18) ?
    N11 Cd1 N12 . . 89.43(18) ?
    N13 Cd1 N12 . . 89.82(18) ?
    N1 Cd1 N12 . . 89.72(17) ?
    N11 Cd1 O1 . 2_666 85.80(15) ?
    N13 Cd1 O1 . 2_666 91.31(15) ?
    N1 Cd1 O1 . 2_666 104.15(15) ?
    N12 Cd1 O1 . 2_666 165.89(14) ?
    N11 Cd1 O1 . . 84.77(14) ?
    N13 Cd1 O1 . . 80.07(14) ?
    N1 Cd1 O1 . . 175.20(16) ?
    N12 Cd1 O1 . . 92.73(14) ?
    O1 Cd1 O1 2_666 . 73.63(13) ?
    N23 Cd2 N21 . . 159.07(19) ?
    N23 Cd2 N2 . . 101.4(2) ?
    N21 Cd2 N2 . . 99.3(2) ?
    N23 Cd2 N22 . . 86.47(18) ?
    N21 Cd2 N22 . . 90.32(19) ?
    N2 Cd2 N22 . . 90.40(18) ?
    N23 Cd2 O3 . . 86.86(14) ?
    N21 Cd2 O3 . . 92.16(15) ?
    N2 Cd2 O3 . . 101.23(16) ?
    N22 Cd2 O3 . . 167.55(15) ?
    C1 N1 Cd1 . . 140.6(5) ?
    N1 C1 S1 . . 179.4(9) ?
    C2 N2 Cd2 . . 138.6(5) ?
    N2 C2 S2 . . 178.1(6) ?
    O4 S3 O2 . . 111.1(3) ?
    O4 S3 O3 . . 108.7(2) ?
    O2 S3 O3 . . 109.5(2) ?
    O4 S3 O1 . . 109.9(2) ?
    O2 S3 O1 . . 108.6(2) ?
    O3 S3 O1 . . 109.1(2) ?
    S3 O1 Cd1 . 2_666 120.41(19) ?
    S3 O1 Cd1 . . 118.74(19) ?
    Cd1 O1 Cd1 2_666 . 106.37(13) ?
    S3 O3 Cd2 . . 122.13(19) ?
    C11 N11 Cd1 . . 116.2(4) ?
    C11 N11 H11A . . 108.2 ?
    Cd1 N11 H11A . . 108.2 ?
    C11 N11 H11B . . 108.2 ?
    Cd1 N11 H11B . . 108.2 ?
    H11A N11 H11B . . 107.4 ?
    C13 N12 C14 . . 110.3(5) ?
    C13 N12 Cd1 . . 113.1(4) ?
    C14 N12 Cd1 . . 115.7(4) ?
    C13 N12 H12 . . 105.6 ?
    C14 N12 H12 . . 105.6 ?
    Cd1 N12 H12 . . 105.6 ?
    C16 N13 Cd1 . . 115.9(4) ?
    C16 N13 H13A . . 108.3 ?
    Cd1 N13 H13A . . 108.3 ?
    C16 N13 H13B . . 108.3 ?
    Cd1 N13 H13B . . 108.3 ?
    H13A N13 H13B . . 107.4 ?
    N11 C11 C12 . . 112.4(5) ?
    N11 C11 H11C . . 109.1 ?
    C12 C11 H11C . . 109.1 ?
    N11 C11 H11D . . 109.1 ?
    C12 C11 H11D . . 109.1 ?
    H11C C11 H11D . . 107.8 ?
    C13 C12 C11 . . 115.7(6) ?
    C13 C12 H12A . . 108.4 ?
    C11 C12 H12A . . 108.4 ?
    C13 C12 H12B . . 108.4 ?
    C11 C12 H12B . . 108.4 ?
    H12A C12 H12B . . 107.4 ?
    N12 C13 C12 . . 114.5(5) ?
    N12 C13 H13C . . 108.6 ?
    C12 C13 H13C . . 108.6 ?
    N12 C13 H13D . . 108.6 ?
    C12 C13 H13D . . 108.6 ?
    H13C C13 H13D . . 107.6 ?
    N12 C14 C15 . . 113.4(5) ?
    N12 C14 H14A . . 108.9 ?
    C15 C14 H14A . . 108.9 ?
    N12 C14 H14B . . 108.9 ?
    C15 C14 H14B . . 108.9 ?
    H14A C14 H14B . . 107.7 ?
    C16 C15 C14 . . 117.0(5) ?
    C16 C15 H15A . . 108.0 ?
    C14 C15 H15A . . 108.0 ?
    C16 C15 H15B . . 108.0 ?
    C14 C15 H15B . . 108.0 ?
    H15A C15 H15B . . 107.3 ?
    N13 C16 C15 . . 111.0(5) ?
    N13 C16 H16A . . 109.4 ?
    C15 C16 H16A . . 109.4 ?
    N13 C16 H16B . . 109.4 ?
    C15 C16 H16B . . 109.4 ?
    H16A C16 H16B . . 108.0 ?
    C21 N21 Cd2 . . 116.5(4) ?
    C21 N21 H21A . . 108.2 ?
    Cd2 N21 H21A . . 108.2 ?
    C21 N21 H21B . . 108.2 ?
    Cd2 N21 H21B . . 108.2 ?
    H21A N21 H21B . . 107.3 ?
    C24 N22 C23 . . 110.7(5) ?
    C24 N22 Cd2 . . 114.7(4) ?
    C23 N22 Cd2 . . 114.1(4) ?
    C24 N22 H22 . . 105.4 ?
    C23 N22 H22 . . 105.4 ?
    Cd2 N22 H22 . . 105.4 ?
    C26 N23 Cd2 . . 116.8(4) ?
    C26 N23 H23A . . 108.1 ?
    Cd2 N23 H23A . . 108.1 ?
    C26 N23 H23B . . 108.1 ?
    Cd2 N23 H23B . . 108.1 ?
    H23A N23 H23B . . 107.3 ?
    N21 C21 C22 . . 113.1(5) ?
    N21 C21 H21C . . 109.0 ?
    C22 C21 H21C . . 109.0 ?
    N21 C21 H21D . . 109.0 ?
    C22 C21 H21D . . 109.0 ?
    H21C C21 H21D . . 107.8 ?
    C23 C22 C21 . . 115.7(6) ?
    C23 C22 H22A . . 108.4 ?
    C21 C22 H22A . . 108.4 ?
    C23 C22 H22B . . 108.4 ?
    C21 C22 H22B . . 108.4 ?
    H22A C22 H22B . . 107.4 ?
    N22 C23 C22 . . 113.7(5) ?
    N22 C23 H23C . . 108.8 ?
    C22 C23 H23C . . 108.8 ?
    N22 C23 H23D . . 108.8 ?
    C22 C23 H23D . . 108.8 ?
    H23C C23 H23D . . 107.7 ?
    N22 C24 C25 . . 113.7(5) ?
    N22 C24 H24A . . 108.8 ?
    C25 C24 H24A . . 108.8 ?
    N22 C24 H24B . . 108.8 ?
    C25 C24 H24B . . 108.8 ?
    H24A C24 H24B . . 107.7 ?
    C24 C25 C26 . . 116.3(6) ?
    C24 C25 H25A . . 108.2 ?
    C26 C25 H25A . . 108.2 ?
    C24 C25 H25B . . 108.2 ?
    C26 C25 H25B . . 108.2 ?
    H25A C25 H25B . . 107.4 ?
    N23 C26 C25 . . 111.9(6) ?
    N23 C26 H26A . . 109.2 ?
    C25 C26 H26A . . 109.2 ?
    N23 C26 H26B . . 109.2 ?
    C25 C26 H26B . . 109.2 ?
    H26A C26 H26B . . 107.9 ?
    C31 O31 H31 . . 109.5 ?
    O31 C31 H31A . . 109.5 ?
    O31 C31 H31B . . 109.5 ?
    H31A C31 H31B . . 109.5 ?
    O31 C31 H31C . . 109.5 ?
    H31A C31 H31C . . 109.5 ?
    H31B C31 H31C . . 109.5 ?
data_global
_journal_date_recd_electronic     2011-07-29
_journal_date_accepted     2011-08-02
_journal_name_full     'Acta Crystallographica, Section E'
_journal_year     2011
_journal_volume     67
_journal_issue      9
_journal_page_first     m1201
_journal_page_last     m1202
_journal_paper_category     QM
_journal_coeditor_code     BT5596
_publ_contact_author
;
      Jan Boeckmann
      Institut f\"ur Anorganische Chemie
      Christian-Albrechts-Universit\"at Kiel
      Max-Eyth Strasse 2
      D-24098 Kiel
      Germany
;
_publ_contact_author_email     jboeckmann@ac.uni-kiel.de
_publ_contact_author_fax     '(+)431-880-1520'
_publ_contact_author_phone     '(+)431-880-5546'
_publ_section_title
;\
<i>catena</i>-Poly[[bis[[bis(3-aminopropyl)amine-\k^3^<i>N</i>,<i>N</i>',\
<i>N</i>''](thiocyanato-\k<i>N</i>)cadmium]-\m~4~-sulfato-\k^4^<i>O</i>,\
<i>O</i>:<i>O</i>',<i>O</i>'] methanol hemisolvate]
;
loop_
    _publ_author_name
    _publ_author_footnote
    _publ_author_address
    'Boeckmann, Jan' .
;
Institut f\"ur Anorganische Chemie
Christian-Albrechts-Universit\"at Kiel
Max-Eyth Strasse 2
D-24098 Kiel
Germany
;
    'N\"ather, Christian' .
;
Institut f\"ur Anorganische Chemie
Christian-Albrechts-Universit\"at Kiel
Max-Eyth Strasse 2
D-24098 Kiel
Germany
;
_publ_section_synopsis     .
