# Supplementary material for: catena-Poly[[bis­[[bis­(3-amino­prop­yl)amine-κ3 N,N′,N′′](thio­cyanato-κN)cadmium]-μ4-sulfato-κ4 O,O:O′,O′] methanol hemisolvate]
Source: Acta Crystallogr Sect E Struct Rep Online. 2011 Aug 6;67(Pt 9):m1201–2. doi: 10.1107/S1600536811031163 (PMC3200697; doi:10.1107/S1600536811031163)
Supplement: Supplementary file 2 [file e-67-m1201-Isup2.hkl]

# 
# h,k,l, Fc-squared, Fo-squared, sigma(Fo-squared) and status flag 
# 
data_I
_shelx_title ? 
_shelx_refln_list_code          4 
_shelx_F_calc_maximum      260.67 
_exptl_crystal_F_000       718.00 
_reflns_d_resolution_high  0.7828 
 
loop_ 
 _symmetry_equiv_pos_as_xyz 
 'x, y, z' 
 '-x, -y, -z' 
 
_cell_length_a    10.6648 
_cell_length_b    12.4441 
_cell_length_c    12.9240 
_cell_angle_alpha  61.359 
_cell_angle_beta   69.064 
_cell_angle_gamma  68.772 
 
_shelx_F_squared_multiplier     1.000 
 
loop_ 
 _refln_index_h 
 _refln_index_k 
 _refln_index_l 
 _refln_F_squared_calc 
 _refln_F_squared_meas 
 _refln_F_squared_sigma 
 _refln_observed_status 
   2   0   0     2464.16     1915.63     60.68 o 
   3   0   0    29183.98    31497.46    680.47 o 
   4   0   0    21454.99    21630.01    327.98 o 
   5   0   0      941.67      911.09     43.99 o 
   6   0   0     2479.91     2357.14     46.09 o 
   7   0   0     3430.49     3555.61     52.98 o 
   8   0   0      766.30      782.56     39.22 o 
   9   0   0      293.93      411.06     57.60 o 
  10   0   0       24.38       40.98     51.92 o 
  11   0   0     1870.97     1813.81    123.30 o 
 -10   1   0      251.81      254.41     63.44 o 
  -9   1   0       48.49       45.87     54.27 o 
  -8   1   0      376.88      335.21     46.66 o 
  -7   1   0     4511.39     4518.44     71.36 o 
  -6   1   0      413.83      618.59     49.81 o 
  -5   1   0     9992.73     9862.36     97.72 o 
  -4   1   0     3815.06     3861.18    149.38 o 
  -3   1   0    25400.64    25585.83    670.87 o 
  -2   1   0    19144.14    16984.57    331.20 o 
  -1   1   0    12327.25     9878.74    334.91 o 
   1   1   0     4770.18     3299.90     79.88 o 
   2   1   0     3559.03     2774.37     74.72 o 
   3   1   0    14042.65    14236.00    135.21 o 
   4   1   0     5087.89     4642.66    237.64 o 
   5   1   0      111.82      107.60     52.85 o 
   6   1   0     4867.47     5092.49    134.29 o 
   7   1   0        7.75       11.57     36.18 o 
   8   1   0     4721.62     4746.92     55.96 o 
   9   1   0       66.68       93.12     39.49 o 
  10   1   0      237.66      273.06     40.15 o 
  11   1   0     2149.22     2039.70     76.54 o 
  12   1   0       31.02       18.22     95.81 o 
 -10   2   0      330.05      339.93     83.96 o 
  -9   2   0       55.91       50.91     56.12 o 
  -8   2   0     3127.50     3158.73     73.78 o 
  -7   2   0      431.60      413.99     46.99 o 
  -6   2   0     1106.07     1532.57     55.58 o 
  -5   2   0     1324.84     1192.37     60.98 o 
  -4   2   0     4544.34     4391.73     78.74 o 
  -3   2   0     7752.95     7424.98    347.42 o 
  -2   2   0      737.26      677.94     44.64 o 
  -1   2   0     4485.60     4247.03    289.88 o 
   0   2   0     1994.03     1898.69     55.55 o 
   1   2   0     1309.13     1203.15     50.27 o 
   2   2   0     8475.24     7964.08     86.85 o 
   3   2   0    46104.33    54621.95    209.61 o 
   4   2   0    18588.71    21858.03    744.01 o 
   5   2   0        3.87       26.18     43.07 o 
   6   2   0     4555.23     5022.80     73.39 o 
   7   2   0        6.80       22.09     46.14 o 
   8   2   0     6882.27     6860.28     88.13 o 
   9   2   0       75.25       94.91     39.52 o 
  10   2   0      777.26      784.10     43.49 o 
  11   2   0      264.65      293.85     49.07 o 
  12   2   0       54.99       40.30     48.33 o 
 -10   3   0      158.41      118.13     83.07 o 
  -9   3   0      406.38      418.46     57.01 o 
  -8   3   0     3931.43     3958.88     74.35 o 
  -7   3   0       95.39       76.47     41.27 o 
  -6   3   0      431.47      675.34     55.36 o 
  -5   3   0      186.66      192.98     39.91 o 
  -4   3   0     6034.30     5673.43     69.37 o 
  -3   3   0      557.68      432.99     39.81 o 
  -2   3   0     2603.02     2242.38     50.46 o 
  -1   3   0     1703.60     1280.10     43.87 o 
   0   3   0     2191.30     1984.54     50.87 o 
   1   3   0      285.92      258.78     40.91 o 
   2   3   0     2194.01     2067.42     49.49 o 
   3   3   0    13195.34    12755.66    159.51 o 
   4   3   0     2974.33     3012.87     49.48 o 
   5   3   0     2388.01     2315.44     51.24 o 
   6   3   0     1204.79     1428.71     44.52 o 
   7   3   0     1611.52     1734.01     51.70 o 
   8   3   0     1880.84     1989.22     75.96 o 
   9   3   0      239.71      206.12     54.17 o 
  10   3   0      657.30      684.03     38.86 o 
  11   3   0      886.70      864.08     49.88 o 
  12   3   0       27.29       20.78     43.73 o 
 -10   4   0       65.12       76.66     76.62 o 
  -9   4   0      382.82      315.72     57.14 o 
  -8   4   0      274.78      293.08     51.26 o 
  -7   4   0     1970.48     2081.78    136.52 o 
  -6   4   0      229.10      278.06     39.49 o 
  -5   4   0     3944.15     3712.02     53.51 o 
  -4   4   0     1983.37     1999.85     48.82 o 
  -3   4   0      884.27      872.18     57.73 o 
  -2   4   0     1120.81     1245.17     57.71 o 
  -1   4   0     1990.81     1934.68     40.84 o 
   0   4   0    10898.87    10069.67     73.36 o 
   1   4   0       18.56      -10.03     31.92 o 
   2   4   0       85.05      162.21     32.47 o 
   3   4   0     4314.63     4387.14    568.76 o 
   4   4   0     1667.97     1659.49     43.91 o 
   5   4   0      376.78      394.47     38.87 o 
   6   4   0     3504.79     3718.98     52.22 o 
   7   4   0     6389.15     6566.38     71.26 o 
   8   4   0        1.32       91.92     37.71 o 
   9   4   0     1973.76     2081.39     53.08 o 
  10   4   0       11.66       -2.80     46.08 o 
  11   4   0     2841.78     3074.57    155.19 o 
  12   4   0        7.63        8.96     38.60 o 
 -10   5   0       76.53       56.53     91.00 o 
  -9   5   0      164.57      161.53     62.53 o 
  -8   5   0      510.33      449.84     51.61 o 
  -7   5   0     1497.97     1528.85    155.14 o 
  -6   5   0      677.38      646.20     43.16 o 
  -5   5   0     5100.77     5061.84     84.65 o 
  -4   5   0      182.07      238.54     34.93 o 
  -3   5   0      600.22      535.19     39.10 o 
  -2   5   0      231.31      262.12     37.76 o 
  -1   5   0     4757.77     4281.41    233.69 o 
   0   5   0     3374.92     2858.72     59.88 o 
   1   5   0      286.90      282.56     30.47 o 
   2   5   0     4279.77     4085.06     50.34 o 
   3   5   0     1783.19     1762.87     43.95 o 
   4   5   0      836.03     1008.02     42.78 o 
   5   5   0      746.86      766.27     39.35 o 
   6   5   0    10137.54    10936.11    309.00 o 
   7   5   0      210.00      245.36     35.66 o 
   8   5   0       92.12       83.91     41.52 o 
   9   5   0     1301.42     1460.47     45.98 o 
  10   5   0      785.97      736.24     45.77 o 
  11   5   0      519.79      532.73     55.33 o 
  12   5   0       55.75       32.48     58.05 o 
  -9   6   0       15.37       20.02     57.74 o 
  -8   6   0      887.72     1029.42     92.84 o 
  -7   6   0       33.42       41.84     38.69 o 
  -6   6   0        3.62      144.98     43.10 o 
  -5   6   0     2079.27     2091.59     65.60 o 
  -4   6   0     1797.20     1932.67     45.35 o 
  -3   6   0     2046.99     2064.13     93.75 o 
  -2   6   0       13.34      134.20     31.15 o 
  -1   6   0    14115.00    13984.51    274.48 o 
   0   6   0        6.01       12.84     34.35 o 
   1   6   0      105.63      157.55     56.94 o 
   2   6   0     1566.23     1515.99     40.69 o 
   3   6   0    15183.39    15728.37    112.83 o 
   4   6   0        1.03      109.71     34.45 o 
   5   6   0      170.06      199.87     35.17 o 
   6   6   0     3427.82     3442.23     50.72 o 
   7   6   0     1092.26      946.94     37.27 o 
   8   6   0      334.51      488.74     42.29 o 
   9   6   0      344.82      350.36     51.65 o 
  10   6   0      851.60      835.11     73.95 o 
  11   6   0       66.96       60.33     51.07 o 
  12   6   0      129.85      162.80     62.62 o 
  -9   7   0      253.12      234.41     70.89 o 
  -8   7   0     1984.55     1720.58    985.47 o 
  -7   7   0      171.69       68.33     75.59 o 
  -6   7   0       27.03      126.15     40.45 o 
  -5   7   0      445.63      378.01     43.78 o 
  -4   7   0     5336.80     5315.98    269.77 o 
  -3   7   0      232.41      264.31     42.96 o 
  -2   7   0     1866.03     2187.11     80.26 o 
  -1   7   0     4990.21     5135.84     80.78 o 
   0   7   0     2902.11     3184.58     44.58 o 
   1   7   0     1051.92     1121.20     37.47 o 
   2   7   0     2748.40     2752.90     42.82 o 
   3   7   0     9256.67     9624.17     60.71 o 
   4   7   0      401.65      417.64     32.60 o 
   5   7   0      662.93      653.38     42.08 o 
   6   7   0        9.95       27.80     30.13 o 
   7   7   0     2529.71     2443.83     42.41 o 
   8   7   0      318.93      439.95     37.70 o 
   9   7   0      915.67      877.15     37.87 o 
  10   7   0      883.52      899.85     53.24 o 
  11   7   0       64.69       27.12     48.61 o 
  12   7   0      238.73      204.19     54.99 o 
  -8   8   0      415.65      291.09    215.30 o 
  -7   8   0      139.21       87.92     97.93 o 
  -6   8   0      182.27      145.91     44.58 o 
  -5   8   0      254.72      232.89     37.52 o 
  -4   8   0      624.03      650.47     37.08 o 
  -3   8   0        2.28       51.96     58.15 o 
  -2   8   0     2160.68     2267.66     41.65 o 
  -1   8   0      596.96      564.72     31.68 o 
   0   8   0     2101.44     2285.95    129.07 o 
   1   8   0       60.63       18.51     31.01 o 
   2   8   0     6581.30     7058.30    359.20 o 
   3   8   0     2044.03     2004.67     38.00 o 
   4   8   0      992.29      985.70     34.59 o 
   5   8   0       99.30       73.32     30.17 o 
   6   8   0      816.73      902.99     36.22 o 
   7   8   0     2267.09     2412.17     47.37 o 
   8   8   0       14.36       -3.84     34.38 o 
   9   8   0      648.29      741.85     43.09 o 
  10   8   0       11.64       21.09     44.13 o 
  11   8   0      921.07      801.59     57.32 o 
  -7   9   0      122.03       21.41     53.32 o 
  -6   9   0      290.53      215.37     47.05 o 
  -5   9   0     1482.37     1518.67    114.80 o 
  -4   9   0       50.92       68.24     36.50 o 
  -3   9   0       32.31       36.92     36.04 o 
  -2   9   0      347.94      452.10     53.33 o 
  -1   9   0     2710.99     2910.61     43.67 o 
   0   9   0     1264.57     1344.15     87.13 o 
   1   9   0       84.27       56.67     33.32 o 
   2   9   0     2589.12     2716.57    123.47 o 
   3   9   0       14.00       44.39     40.32 o 
   4   9   0      863.96     1177.73    144.47 o 
   5   9   0      106.65       70.39     36.75 o 
   6   9   0     2919.47     3216.57     44.45 o 
   7   9   0      193.81      182.52     34.77 o 
   8   9   0       41.13       62.82     35.54 o 
   9   9   0      375.55      389.31     41.25 o 
  10   9   0      905.18      841.25     65.86 o 
  11   9   0      604.74      580.12     60.85 o 
  -6  10   0      438.63      360.66     56.57 o 
  -5  10   0     1090.25     1000.34    131.93 o 
  -4  10   0      211.16      213.76     42.67 o 
  -3  10   0       67.39       67.78     39.36 o 
  -2  10   0        0.67       26.34     32.67 o 
  -1  10   0     2286.38     2597.75     42.46 o 
   0  10   0      120.40      117.33     34.14 o 
   1  10   0      331.14      393.04     35.49 o 
   2  10   0      233.74      271.89     35.18 o 
   3  10   0      867.24      996.68     38.04 o 
   4  10   0       10.92       10.02     86.34 o 
   5  10   0      621.87      566.85     36.57 o 
   6  10   0     2273.41     2431.07     68.42 o 
   7  10   0      303.96      307.58     41.42 o 
   8  10   0        2.06      101.91     38.99 o 
   9  10   0       30.92       39.43     42.95 o 
  10  10   0      934.62      926.26     54.79 o 
  -5  11   0        5.86      -11.80     46.35 o 
  -4  11   0      700.14      650.78     97.56 o 
  -3  11   0       44.92       31.05     38.01 o 
  -2  11   0      997.59     1219.99     59.83 o 
  -1  11   0      426.17      495.22     50.73 o 
   0  11   0        0.47       29.09     45.90 o 
   1  11   0      362.37      340.33     34.36 o 
   2  11   0     1159.32     1210.47     74.43 o 
   3  11   0     1306.11     1375.97    111.23 o 
   4  11   0      100.13      109.85     33.14 o 
   5  11   0     1654.02     1811.67     76.13 o 
   6  11   0      256.26      308.62     43.07 o 
   7  11   0      916.21      923.37     65.55 o 
   8  11   0        0.44       34.27     39.84 o 
   9  11   0      369.09      333.14     46.82 o 
  -3  12   0      140.13      115.57     63.52 o 
  -2  12   0     1065.09      998.62     71.07 o 
  -1  12   0       57.59       62.19     53.13 o 
   0  12   0        0.56       80.55     48.73 o 
   1  12   0      200.43      203.71     38.95 o 
   2  12   0     2464.60     2744.63     84.43 o 
   3  12   0      318.28      250.30     65.50 o 
   4  12   0        0.43       28.43     38.51 o 
   5  12   0      996.12      867.93     42.90 o 
   6  12   0       65.43       39.99     60.65 o 
   7  12   0      112.81      114.00     43.29 o 
   8  12   0      139.51      116.98     47.52 o 
  -1  13   0      888.78      752.94     55.04 o 
   0  13   0       34.29       56.87     47.49 o 
   1  13   0       76.72      113.07     42.32 o 
   2  13   0     1113.65     1114.36     46.69 o 
   3  13   0        0.46      -10.92     42.08 o 
   4  13   0        9.86        9.99     65.21 o 
   5  13   0       53.96      109.27     44.59 o 
   6  13   0      613.85      675.67     94.81 o 
   7  13   0       17.29      -20.95     46.59 o 
  -5 -13   1      176.51       60.42     47.42 o 
  -4 -13   1      228.60      235.83     61.51 o 
  -3 -13   1      137.05      162.28     46.26 o 
  -2 -13   1      254.72      221.77     47.00 o 
  -1 -13   1       53.10       92.40     45.65 o 
   0 -13   1      319.77      296.39    102.08 o 
  -7 -12   1      136.27      214.11     47.17 o 
  -6 -12   1      493.01      449.45     44.44 o 
  -5 -12   1        1.74        7.57     40.73 o 
  -4 -12   1      652.56      641.55     65.41 o 
  -3 -12   1       61.90       95.44     38.62 o 
  -2 -12   1      847.12      801.48     64.75 o 
  -1 -12   1       63.84       32.68     56.03 o 
   0 -12   1      607.58      557.37     44.70 o 
   1 -12   1      500.64      411.46     44.55 o 
   2 -12   1      116.04      132.22     45.99 o 
   3 -12   1       12.63       23.84     45.37 o 
  -9 -11   1      209.33      189.07     47.30 o 
  -8 -11   1       91.99      113.04     51.61 o 
  -7 -11   1     2118.89     1870.43     76.13 o 
  -6 -11   1        5.66       86.43     52.81 o 
  -5 -11   1       27.05       -6.68     39.44 o 
  -4 -11   1      483.47      433.59     37.70 o 
  -3 -11   1     1014.57     1103.70     40.09 o 
  -2 -11   1     1092.58     1124.50     89.48 o 
  -1 -11   1       28.89       65.67     36.07 o 
   0 -11   1      441.65      406.30     40.69 o 
   1 -11   1       21.55       44.58     38.54 o 
   2 -11   1       91.60       43.90     39.04 o 
   3 -11   1       52.43      102.28     43.86 o 
   4 -11   1      873.63      770.27    104.49 o 
 -10 -10   1      667.03      614.53     67.75 o 
  -9 -10   1       65.04      -11.15     43.84 o 
  -8 -10   1      416.75      380.25     41.11 o 
  -7 -10   1      612.51      648.01     46.39 o 
  -6 -10   1      464.59      523.78     41.63 o 
  -5 -10   1      180.82      158.98     33.80 o 
  -4 -10   1      167.11      141.15     33.86 o 
  -3 -10   1      864.53      941.40     41.10 o 
  -2 -10   1      282.10      304.42     35.07 o 
  -1 -10   1      120.80      148.50     33.94 o 
   0 -10   1        0.96      -32.22     32.97 o 
   1 -10   1     1144.02     1169.48     37.79 o 
   2 -10   1        1.17       18.58     62.23 o 
   3 -10   1      257.75      236.92     39.93 o 
   4 -10   1     1832.36     1596.25    113.35 o 
   5 -10   1      213.93      205.54     47.73 o 
   6 -10   1       27.20       36.07     54.82 o 
 -10  -9   1      566.59      523.66     52.91 o 
  -9  -9   1        6.59       -3.34     43.86 o 
  -8  -9   1      451.43      434.61     41.99 o 
  -7  -9   1       51.15       37.66     33.13 o 
  -6  -9   1     2058.04     2217.94     53.00 o 
  -5  -9   1     1287.43     1300.60     38.81 o 
  -4  -9   1     2994.32     3137.55     58.44 o 
  -3  -9   1     1748.53     1816.35     40.18 o 
  -2  -9   1       63.38       56.42     97.28 o 
  -1  -9   1      497.39      488.04     57.33 o 
   0  -9   1      812.52      917.48     38.09 o 
   1  -9   1     2986.62     3171.37    177.29 o 
   2  -9   1      107.25      121.61     37.76 o 
   3  -9   1      651.06      664.37     80.19 o 
   4  -9   1      313.82      367.40     45.00 o 
   5  -9   1      368.86      341.29     87.26 o 
   6  -9   1       22.02       44.86     45.50 o 
   7  -9   1      295.25      222.40    198.05 o 
 -11  -8   1     1591.21     1480.85     60.11 o 
 -10  -8   1      332.68      342.26     44.18 o 
  -9  -8   1       14.82      -10.88     44.61 o 
  -8  -8   1      906.20      751.62     50.46 o 
  -7  -8   1      470.07      483.75     36.49 o 
  -6  -8   1      807.40      820.03     38.38 o 
  -5  -8   1      125.92       44.33     36.90 o 
  -4  -8   1     3089.80     3323.76     43.91 o 
  -3  -8   1      628.52      599.33     32.70 o 
  -2  -8   1     2623.44     2542.03     60.25 o 
  -1  -8   1      115.88      123.39     30.08 o 
   0  -8   1     4758.08     4645.43    134.79 o 
   1  -8   1      623.69      648.92     35.89 o 
   2  -8   1      184.23      190.28     36.25 o 
   3  -8   1      229.90      303.59     80.41 o 
   4  -8   1      939.32      935.66    104.16 o 
   5  -8   1      260.44      235.45     33.68 o 
   6  -8   1       87.63      131.89     46.67 o 
   7  -8   1     1401.74     1172.69    739.12 o 
   8  -8   1        0.00       25.90     53.10 o 
 -11  -7   1      858.83      811.50     57.40 o 
 -10  -7   1      172.76      162.23     44.91 o 
  -9  -7   1       20.62       18.07     37.10 o 
  -8  -7   1       10.56      -23.33     38.59 o 
  -7  -7   1     5747.06     6228.12    115.34 o 
  -6  -7   1       92.68       55.18     37.38 o 
  -5  -7   1      179.18      135.27     47.69 o 
  -4  -7   1     2107.04     2127.76     82.81 o 
  -3  -7   1    13757.96    14574.37     68.07 o 
  -2  -7   1     1468.59     1510.06     40.13 o 
  -1  -7   1     2610.99     2585.42     41.00 o 
   0  -7   1    13834.66    14780.02     73.92 o 
   1  -7   1      517.91      470.19     34.80 o 
   2  -7   1      244.66      217.71     34.68 o 
   3  -7   1       39.76       17.99     31.82 o 
   4  -7   1     5608.36     5525.23     55.37 o 
   5  -7   1       84.23       43.30     42.02 o 
   6  -7   1      259.98      299.94     42.28 o 
   7  -7   1     1060.61      740.21    387.95 o 
   8  -7   1      729.95      479.03    331.71 o 
   9  -7   1       79.00       44.95     55.43 o 
 -12  -6   1       72.95       61.41     62.73 o 
 -11  -6   1       14.80       25.36     45.99 o 
 -10  -6   1      461.04      494.76     46.50 o 
  -9  -6   1       81.63      118.23     37.59 o 
  -8  -6   1     1883.90     1862.72     47.13 o 
  -7  -6   1     3386.40     3393.91    156.96 o 
  -6  -6   1     1140.97     1166.41     35.94 o 
  -5  -6   1     4530.45     4564.02     47.84 o 
  -4  -6   1      203.84      235.45     32.10 o 
  -3  -6   1     5344.60     5345.93     49.33 o 
  -2  -6   1     2077.60     2065.44     39.41 o 
  -1  -6   1     4011.22     3806.12     46.91 o 
   0  -6   1       50.66       46.74     32.30 o 
   1  -6   1     4197.23     4108.67     69.09 o 
   2  -6   1      341.55      303.11     39.05 o 
   3  -6   1     5931.85     5859.57     52.79 o 
   4  -6   1     2892.16     2696.58     90.45 o 
   5  -6   1      513.11      488.37     41.64 o 
   6  -6   1      581.65      602.15     78.85 o 
   7  -6   1      101.23       92.96     39.41 o 
   8  -6   1     1131.41     1100.74    105.43 o 
   9  -6   1       86.37       92.60     61.93 o 
 -12  -5   1        6.37       -9.83     60.00 o 
 -11  -5   1      696.09      674.91     54.33 o 
 -10  -5   1      459.68      476.59     42.45 o 
  -9  -5   1       79.51       94.67     42.38 o 
  -8  -5   1     3068.88     3171.24     53.01 o 
  -7  -5   1        4.85       -5.30     34.37 o 
  -6  -5   1     2907.97     2917.21     46.31 o 
  -5  -5   1      335.71      345.91     80.56 o 
  -4  -5   1     4225.36     4373.99     48.84 o 
  -3  -5   1     3435.14     3233.91     45.74 o 
  -2  -5   1       24.28      -37.06     37.06 o 
  -1  -5   1     1835.60     1724.75     41.88 o 
   0  -5   1     3986.31     3542.88    154.07 o 
   1  -5   1     4035.36     3902.20     48.69 o 
   2  -5   1     3520.41     3396.52     78.55 o 
   3  -5   1    11995.54    11418.52    480.99 o 
   4  -5   1     1447.58     1417.67     56.47 o 
   5  -5   1      353.16      342.83     51.29 o 
   6  -5   1       11.22       21.43     36.07 o 
   7  -5   1     1611.17     1447.86     75.62 o 
   8  -5   1     1117.31     1078.69     47.32 o 
   9  -5   1       16.39       12.58     68.10 o 
 -12  -4   1       22.12       48.32     47.65 o 
 -11  -4   1     2638.66     2567.10     86.58 o 
 -10  -4   1      203.72      172.66     48.18 o 
  -9  -4   1       11.54       45.86     41.50 o 
  -8  -4   1     1654.70     1565.97     79.77 o 
  -7  -4   1      648.71      651.12     41.19 o 
  -6  -4   1     1039.17     1037.59     40.56 o 
  -5  -4   1      664.59      876.70    100.56 o 
  -4  -4   1     5294.56     5449.53     57.74 o 
  -3  -4   1     1116.98     1198.46     40.01 o 
  -2  -4   1     1534.17     1373.29     98.24 o 
  -1  -4   1     3935.27     3646.02     85.37 o 
   0  -4   1     1430.93     1099.12     67.13 o 
   1  -4   1     1145.20     1014.83     59.25 o 
   2  -4   1      157.45      118.42     35.92 o 
   3  -4   1     8590.32     8092.36    138.48 o 
   4  -4   1       46.22       40.91     38.54 o 
   5  -4   1      987.38     1051.30     44.31 o 
   6  -4   1       73.93       72.06     36.47 o 
   7  -4   1     4171.55     4444.65    129.81 o 
   8  -4   1       27.11       17.43     53.89 o 
   9  -4   1       11.37        8.91     62.39 o 
 -12  -3   1      246.98      203.91     47.59 o 
 -11  -3   1     1060.14     1096.28     44.31 o 
 -10  -3   1       36.12       28.32     33.78 o 
  -9  -3   1       20.90        4.82     51.08 o 
  -8  -3   1      795.23      811.51     44.85 o 
  -7  -3   1     3150.60     3017.06     50.54 o 
  -6  -3   1      353.88      408.25     38.66 o 
  -5  -3   1     6958.74     7766.84     80.08 o 
  -4  -3   1     2495.30     2419.69     83.53 o 
  -3  -3   1     8653.46     8675.85    203.76 o 
  -2  -3   1       35.12       16.41     36.15 o 
  -1  -3   1     1263.82      995.94     41.51 o 
   0  -3   1    23390.92    23409.52    155.12 o 
   1  -3   1        4.06       14.63     38.54 o 
   2  -3   1      539.73      469.29    166.36 o 
   3  -3   1      281.18      279.96     43.07 o 
   4  -3   1     5912.98     5783.57     67.38 o 
   5  -3   1      564.21      552.28     39.68 o 
   6  -3   1     5342.58     5309.88     75.70 o 
   7  -3   1     3048.09     2757.42     64.20 o 
   8  -3   1     1045.32     1202.95     68.53 o 
   9  -3   1       62.59       52.75     76.98 o 
 -12  -2   1      853.51      821.34     57.00 o 
 -11  -2   1      175.01      156.63     40.44 o 
 -10  -2   1        5.80      -11.09     33.35 o 
  -9  -2   1       24.97       40.30     29.78 o 
  -8  -2   1     6003.67     5745.60    219.09 o 
  -7  -2   1     2245.72     2072.30    100.21 o 
  -6  -2   1        0.97       -3.70     43.05 o 
  -5  -2   1    13983.68    14899.48    120.04 o 
  -4  -2   1      675.39      718.75     43.87 o 
  -3  -2   1    11115.83    11008.93    791.78 o 
  -2  -2   1      609.02      602.84     41.05 o 
  -1  -2   1    15085.73    14245.09    103.43 o 
   0  -2   1      665.99      443.26     41.55 o 
   1  -2   1     2184.84     2354.78     77.27 o 
   2  -2   1      419.84      189.27     43.48 o 
   3  -2   1     8799.40     8479.89    575.53 o 
   4  -2   1       59.68       27.91     36.03 o 
   5  -2   1      230.33      251.99     45.86 o 
   6  -2   1     9998.70    10278.15    108.60 o 
   7  -2   1       33.29       23.01     48.91 o 
   8  -2   1      444.14      436.02     70.99 o 
 -12  -1   1      603.57      571.94     76.16 o 
 -11  -1   1      216.42      278.43     41.85 o 
 -10  -1   1      103.73       78.09     33.61 o 
  -9  -1   1       10.16        8.32     34.63 o 
  -8  -1   1     7847.83     8018.14    133.09 o 
  -7  -1   1      134.54      145.06     31.64 o 
  -6  -1   1      128.47       78.71     36.82 o 
  -5  -1   1     1959.49     1850.77     59.90 o 
  -4  -1   1    16088.48    16560.39   1340.93 o 
  -3  -1   1     6653.82     6456.90     78.86 o 
  -2  -1   1    17043.43    16325.33    137.14 o 
  -1  -1   1    11034.72    11425.77    108.80 o 
   0  -1   1     3793.21     3249.38     66.05 o 
   1  -1   1      152.87       64.86     40.66 o 
   2  -1   1     3154.82     2479.99     65.40 o 
   3  -1   1    14931.29    13758.13    352.77 o 
   4  -1   1      962.16      973.78     53.67 o 
   5  -1   1      329.64      353.79     59.92 o 
   6  -1   1     1191.18     1195.71     67.30 o 
   7  -1   1     2532.47     2330.06     78.74 o 
   8  -1   1      505.35      479.33     66.87 o 
 -12   0   1        4.20      -35.64     77.05 o 
 -11   0   1     2132.64     2164.39    134.13 o 
 -10   0   1       13.57       14.02     34.30 o 
  -9   0   1     1468.60     1446.97     41.27 o 
  -8   0   1     5442.05     5287.91     91.15 o 
  -7   0   1      628.30      607.88     33.72 o 
  -6   0   1       25.39       58.52     31.71 o 
  -5   0   1     2922.91     2582.64     45.10 o 
  -4   0   1    14916.79    15631.33    203.81 o 
  -3   0   1        0.03        9.67     38.41 o 
  -2   0   1    20152.35    20427.71    367.87 o 
  -1   0   1     2052.08     1301.20     59.79 o 
   1   0   1      798.52      453.65     46.35 o 
   2   0   1     7089.01     6863.59    168.41 o 
   3   0   1    15416.77    14968.29    246.76 o 
   4   0   1     2638.79     2650.20     87.82 o 
   5   0   1      178.72      202.81     60.09 o 
   6   0   1      903.67      983.15     66.25 o 
   7   0   1     2689.09     2563.14     76.76 o 
   8   0   1       79.70       44.65     56.47 o 
   9   0   1     4079.37     3880.24    182.61 o 
 -11   1   1     1027.08      902.52     73.57 o 
 -10   1   1       41.65       41.99     48.19 o 
  -9   1   1     1416.90     1410.71     66.51 o 
  -8   1   1      144.95      150.20     33.04 o 
  -7   1   1      261.10      313.77     32.19 o 
  -6   1   1      394.21      469.74     34.60 o 
  -5   1   1    13031.46    13447.90    217.11 o 
  -4   1   1     1857.36     1571.49     35.30 o 
  -3   1   1     5465.56     5270.88    181.57 o 
  -2   1   1    21320.50    22997.86    597.19 o 
  -1   1   1     5203.71     4314.42     94.34 o 
   3   1   1      406.17      375.65     63.55 o 
   4   1   1      194.93      164.53     46.46 o 
   5   1   1      151.89      137.97     51.82 o 
   6   1   1     9336.80     9437.25    394.17 o 
   7   1   1        4.89       17.65     39.28 o 
   8   1   1     1713.56     1587.67     49.80 o 
   9   1   1     1581.19     1571.04     59.12 o 
  10   1   1      422.51      392.16     71.54 o 
 -11   2   1      193.33      191.73     70.65 o 
 -10   2   1        5.31       16.29     60.11 o 
  -9   2   1        0.72        3.09     48.36 o 
  -8   2   1     3235.58     3237.23    106.93 o 
  -7   2   1      674.30      738.03     44.42 o 
  -6   2   1      657.90      661.00     42.16 o 
  -5   2   1    13073.05    13602.13     93.63 o 
  -4   2   1      106.76      109.14     36.45 o 
  -3   2   1     4403.25     3810.54    106.72 o 
  -2   2   1      680.19      458.67     38.77 o 
  -1   2   1     5135.22     3774.83    102.71 o 
   0   2   1     4005.18     3469.41     91.18 o 
   1   2   1     5532.33     5051.33     79.08 o 
   2   2   1     3896.65     2627.22     68.14 o 
   3   2   1     6111.06     5307.73     81.10 o 
   4   2   1      139.52       66.69     37.63 o 
   5   2   1      680.36      740.85     50.94 o 
   6   2   1    17338.77    18161.91    470.06 o 
   7   2   1        4.66        5.17     45.72 o 
   8   2   1      934.96      934.43     37.31 o 
   9   2   1      232.77      230.00     46.78 o 
  10   2   1     1407.51     1459.27     51.37 o 
  11   2   1      706.66      623.63     70.69 o 
 -11   3   1       20.82       16.32     91.81 o 
 -10   3   1      274.20      240.24     65.69 o 
  -9   3   1      288.05      214.86     49.20 o 
  -8   3   1     3126.96     3301.14     66.85 o 
  -7   3   1        5.30       10.93     37.12 o 
  -6   3   1     1159.29     1195.52     47.89 o 
  -5   3   1     4195.14     4090.76    197.30 o 
  -4   3   1     2116.29     2048.47     43.55 o 
  -3   3   1       22.34       -0.58     25.70 o 
  -2   3   1     1602.85     1433.63     43.27 o 
  -1   3   1    17212.75    16991.14    321.98 o 
   0   3   1     1191.84      988.32     46.96 o 
   1   3   1     8392.67     7295.12     97.29 o 
   2   3   1     6732.59     5747.14    140.14 o 
   3   3   1    19805.28    19405.83    420.41 o 
   4   3   1      251.63      333.51     38.42 o 
   5   3   1     1156.95     1048.58     45.76 o 
   6   3   1     7589.97     8090.29     77.79 o 
   7   3   1      141.49       97.03     43.11 o 
   8   3   1      490.56      441.78     46.30 o 
   9   3   1      560.99      531.46     58.75 o 
  10   3   1      659.37      649.25     39.34 o 
  11   3   1      243.00      245.92     38.94 o 
  12   3   1      102.83      107.57     52.56 o 
 -10   4   1      113.71       96.51     65.22 o 
  -9   4   1     1080.75     1119.32     60.21 o 
  -8   4   1      904.87      907.14     55.10 o 
  -7   4   1      861.72      906.92     71.57 o 
  -6   4   1      420.23      436.70     44.15 o 
  -5   4   1     1953.54     1943.68     79.55 o 
  -4   4   1     4686.76     4275.19    223.10 o 
  -3   4   1      303.75      241.19     30.11 o 
  -2   4   1    19979.31    19440.39    528.79 o 
  -1   4   1       54.80       66.49     40.31 o 
   0   4   1    14029.44    13422.81    397.61 o 
   1   4   1     1310.11     1132.49     40.86 o 
   2   4   1     7152.60     5902.00     89.03 o 
   3   4   1    13781.08    13083.67    348.97 o 
   4   4   1     1550.88     1507.12     69.04 o 
   5   4   1     1479.74     1428.17     44.71 o 
   6   4   1      284.87      256.37     38.42 o 
   7   4   1     1448.36     1410.97     46.51 o 
   8   4   1      259.50      255.74     39.34 o 
   9   4   1     5600.28     5641.16     75.16 o 
  10   4   1      618.29      606.96     55.62 o 
  11   4   1     1190.33     1053.90     39.66 o 
  12   4   1      389.57      320.74     51.03 o 
 -10   5   1        2.78       -4.73     78.03 o 
  -9   5   1     1240.64     1242.41     60.63 o 
  -8   5   1        0.77      -25.94     44.84 o 
  -7   5   1        9.41        5.74     52.52 o 
  -6   5   1      161.28      145.83     36.21 o 
  -5   5   1     7342.11     7056.16    447.10 o 
  -4   5   1       10.24       10.04     34.01 o 
  -3   5   1      879.05      704.78     36.62 o 
  -2   5   1    14355.54    14378.15    166.17 o 
  -1   5   1     3996.62     3818.61     70.75 o 
   0   5   1     1280.09     1133.65     35.08 o 
   1   5   1     2127.12     1937.95     45.21 o 
   2   5   1    10895.27    10158.39    221.83 o 
   3   5   1     1958.18     1731.25     38.28 o 
   4   5   1      785.03      721.93     40.32 o 
   5   5   1      951.92      948.04     39.40 o 
   6   5   1     5577.09     5874.20     56.52 o 
   7   5   1      708.22      704.30     39.32 o 
   8   5   1        1.98        8.04     33.74 o 
   9   5   1     5488.53     5805.12     68.18 o 
  10   5   1      155.04      163.49     45.76 o 
  11   5   1      642.65      641.65     62.40 o 
  12   5   1       14.03       -9.76     51.45 o 
  -9   6   1      101.84       78.94     57.69 o 
  -8   6   1      805.02      784.84     44.05 o 
  -7   6   1      226.87      129.84     75.26 o 
  -6   6   1      678.36      689.46     73.87 o 
  -5   6   1     3507.81     3655.46    166.27 o 
  -4   6   1     1821.85     1700.81     76.35 o 
  -3   6   1      285.86      234.27     36.45 o 
  -2   6   1        9.18      -24.31     46.33 o 
  -1   6   1     8362.54     7906.75    475.42 o 
   0   6   1      422.93      293.86     37.79 o 
   1   6   1     2220.35     2197.92     68.42 o 
   2   6   1     2406.36     2329.52     66.38 o 
   3   6   1     6187.56     6575.63     57.19 o 
   4   6   1      833.15      765.45     40.19 o 
   5   6   1      878.54      838.15     37.05 o 
   6   6   1    12865.33    13554.12    226.34 o 
   7   6   1       10.07       17.54     35.77 o 
   8   6   1      139.63      164.35     41.77 o 
   9   6   1      560.78      595.87     46.91 o 
  10   6   1     1523.09     1520.48     52.48 o 
  11   6   1       91.52       98.92     52.31 o 
  12   6   1      799.94      661.09     58.46 o 
  -9   7   1      132.63       90.77     60.32 o 
  -8   7   1     1117.42     1042.68    610.89 o 
  -7   7   1       31.36       14.69     39.61 o 
  -6   7   1     2444.85     2489.52    343.59 o 
  -5   7   1     1536.67     1748.60    145.86 o 
  -4   7   1      868.76      808.61     44.41 o 
  -3   7   1      299.42      302.15     31.23 o 
  -2   7   1     1956.61     1892.82     39.45 o 
  -1   7   1     5439.16     5400.77    141.96 o 
   0   7   1        0.36        5.80     32.88 o 
   1   7   1     5667.25     5425.30    127.40 o 
   2   7   1       98.53       31.93     34.89 o 
   3   7   1     7040.95     6978.16     76.58 o 
   4   7   1       28.70        4.01     33.61 o 
   5   7   1     4210.69     4304.03    103.52 o 
   6   7   1     3532.58     3451.87     46.31 o 
   7   7   1      301.81      294.67     36.26 o 
   8   7   1      677.97      716.35     42.89 o 
   9   7   1      827.34      811.87     47.47 o 
  10   7   1      729.43      716.03     44.49 o 
  11   7   1        2.14       -9.95     43.68 o 
  12   7   1     1429.56     1463.85     58.71 o 
  -8   8   1      502.61      387.80    268.29 o 
  -7   8   1        9.52       -6.46     41.69 o 
  -6   8   1      818.20      823.91    130.35 o 
  -5   8   1      111.13       94.66     35.76 o 
  -4   8   1      273.25      308.89     35.60 o 
  -3   8   1      194.92      191.89     36.12 o 
  -2   8   1     3577.71     3830.20    108.51 o 
  -1   8   1      160.08      193.25     31.70 o 
   0   8   1      312.90      228.99     33.98 o 
   1   8   1     1036.94     1014.36     51.56 o 
   2   8   1     5557.19     5753.90    227.41 o 
   3   8   1     1445.79     1415.86     38.21 o 
   4   8   1       35.84       59.23     33.12 o 
   5   8   1     2872.69     2938.51    120.14 o 
   6   8   1      924.92      977.50    101.01 o 
   7   8   1      355.67      315.76     34.44 o 
   8   8   1       45.56       48.59     46.51 o 
   9   8   1     3622.44     3598.72     48.32 o 
  10   8   1       31.46       58.69     44.92 o 
  11   8   1        0.05      -31.91     48.70 o 
  12   8   1      736.69      691.58     56.78 o 
  -7   9   1      174.05       74.29     83.28 o 
  -6   9   1       29.09      -16.55     41.76 o 
  -5   9   1     1214.03     1291.39    113.90 o 
  -4   9   1      191.05      160.09     35.93 o 
  -3   9   1     2158.85     2285.68     72.64 o 
  -2   9   1     3463.73     3803.29     47.43 o 
  -1   9   1      728.69      719.94     35.53 o 
   0   9   1       11.77      -25.08     25.08 o 
   1   9   1       10.67        0.30     31.42 o 
   2   9   1     5724.13     5841.69     49.30 o 
   3   9   1      361.21      353.44     32.87 o 
   4   9   1     1061.03     1028.94     36.28 o 
   5   9   1      367.94      352.67     62.31 o 
   6   9   1     1040.25     1122.65     39.86 o 
   7   9   1        0.03       57.60     38.43 o 
   8   9   1     1328.40     1276.54     46.15 o 
   9   9   1     1570.63     1615.58    123.05 o 
  10   9   1       16.64      -15.62     39.72 o 
  11   9   1       60.23       63.52     48.11 o 
  -6  10   1      279.61      256.21     80.35 o 
  -5  10   1      915.81      836.33    137.52 o 
  -4  10   1        0.68       -2.84     47.03 o 
  -3  10   1      945.10      895.58     40.05 o 
  -2  10   1      262.58      253.11     40.79 o 
  -1  10   1     1442.64     1573.98    154.51 o 
   0  10   1       42.94       36.34     34.06 o 
   1  10   1     1197.00     1274.55     39.56 o 
   2  10   1      464.54      437.24     59.55 o 
   3  10   1       25.32       45.17     35.79 o 
   4  10   1      440.05      456.03     40.28 o 
   5  10   1     1196.70     1272.16     38.76 o 
   6  10   1      864.56      844.29     37.88 o 
   7  10   1        0.04       29.84     33.18 o 
   8  10   1      866.31      880.21     43.64 o 
   9  10   1      142.67      154.03     44.31 o 
  10  10   1      280.04      224.26     42.39 o 
  11  10   1        0.91       37.60     52.20 o 
  -5  11   1      155.60      192.87     46.74 o 
  -4  11   1       19.72      -14.95     43.70 o 
  -3  11   1      245.86      211.67     39.01 o 
  -2  11   1      682.16      668.14     38.62 o 
  -1  11   1      604.91      632.84     37.44 o 
   0  11   1      701.35      709.84     35.91 o 
   1  11   1     3157.98     3149.03    197.80 o 
   2  11   1       32.50        5.08     38.68 o 
   3  11   1       46.47       23.81     33.78 o 
   4  11   1       61.93       66.72     64.35 o 
   5  11   1     2481.69     2436.22     45.72 o 
   6  11   1     1357.88     1374.60     38.49 o 
   7  11   1        0.69       32.59     36.31 o 
   8  11   1      550.08      567.38     41.13 o 
   9  11   1       53.89       33.09     39.06 o 
  10  11   1      276.63      273.98     53.28 o 
  -4  12   1       29.63      -26.02     58.19 o 
  -3  12   1        2.63       52.26     52.54 o 
  -2  12   1      906.68      854.22    115.41 o 
  -1  12   1        0.12       -8.83     55.35 o 
   0  12   1      546.31      570.12     46.95 o 
   1  12   1     1173.00     1193.70     65.60 o 
   2  12   1      905.40      863.02     38.81 o 
   3  12   1      145.55      105.17     36.37 o 
   4  12   1        2.23       10.05     35.78 o 
   5  12   1     1856.92     1978.91     74.59 o 
   6  12   1       21.29       18.82     38.81 o 
   7  12   1        1.04       20.71     38.76 o 
   8  12   1        1.93       12.41     42.90 o 
   9  12   1      956.64      919.97     57.86 o 
  -2  13   1      433.22      443.95     86.95 o 
  -1  13   1      200.53      168.68     46.23 o 
   0  13   1      369.72      359.48     43.41 o 
   1  13   1        9.45       15.85     38.11 o 
   2  13   1     1248.87     1241.72     43.32 o 
   3  13   1       68.78        7.94     38.46 o 
   4  13   1      591.16      596.37     79.01 o 
   5  13   1      320.76      224.48     54.68 o 
   6  13   1      124.05      174.93     43.95 o 
   7  13   1       41.55       55.87     44.89 o 
   8  13   1      757.78      669.96     54.81 o 
   1  14   1      390.80      365.90     46.96 o 
   2  14   1      204.71      137.55     46.64 o 
   3  14   1      112.91       95.44     46.76 o 
   4  14   1      667.64      664.76     48.95 o 
   5  14   1       77.02       55.63     46.22 o 
   6  14   1       96.30       76.74     51.61 o 
  -6 -12   2      173.23      179.10     47.16 o 
  -5 -12   2      175.04      264.68     52.48 o 
  -4 -12   2     1473.49     1415.07     48.33 o 
  -3 -12   2       55.74       36.40     42.31 o 
  -2 -12   2       36.15       76.04     46.55 o 
  -1 -12   2      405.01      322.45     43.90 o 
   0 -12   2      788.24      687.50    103.89 o 
   1 -12   2      754.41      681.29     49.06 o 
   2 -12   2       18.02       66.74     45.19 o 
  -8 -11   2        0.04       77.90     51.74 o 
  -7 -11   2      543.30      506.98     45.03 o 
  -6 -11   2       42.09       53.65     48.36 o 
  -5 -11   2      154.42      165.98     68.91 o 
  -4 -11   2     2088.09     2199.81    108.96 o 
  -3 -11   2      192.85      281.68     52.75 o 
  -2 -11   2       21.25       18.92     48.45 o 
  -1 -11   2       30.55       49.14     38.27 o 
   0 -11   2      968.28      838.80     52.69 o 
   1 -11   2      219.22      231.64     39.44 o 
   2 -11   2      178.60      113.55     39.03 o 
   3 -11   2       30.69       96.45     41.70 o 
   4 -11   2      316.88      331.77     57.44 o 
  -9 -10   2        3.87      -45.32     47.03 o 
  -8 -10   2      687.44      683.60     45.99 o 
  -7 -10   2     1655.54     1656.98     46.00 o 
  -6 -10   2      113.91       71.25     39.71 o 
  -5 -10   2      446.05      413.72     41.34 o 
  -4 -10   2       26.58      -11.12     34.67 o 
  -3 -10   2     1059.29     1180.79     37.24 o 
  -2 -10   2      140.29      132.90     33.57 o 
  -1 -10   2     1276.43     1349.51     51.24 o 
   0 -10   2      301.21      358.57     38.10 o 
   1 -10   2       55.45      105.98     36.43 o 
   2 -10   2      259.05      256.66     38.76 o 
   3 -10   2      264.52      277.72     63.20 o 
   4 -10   2     1757.87     1705.06    204.24 o 
   5 -10   2        0.39        4.60     45.84 o 
 -10  -9   2      219.88      212.79     91.99 o 
  -9  -9   2       20.35       51.47     43.14 o 
  -8  -9   2     1769.26     1884.72     51.02 o 
  -7  -9   2      202.04      227.97     39.40 o 
  -6  -9   2       36.38       45.37     33.06 o 
  -5  -9   2        2.32      -22.58     33.43 o 
  -4  -9   2     1680.70     1678.91     39.71 o 
  -3  -9   2      103.93      209.25     34.90 o 
  -2  -9   2      694.20      681.01     58.37 o 
  -1  -9   2     2723.03     2979.49     67.25 o 
   0  -9   2      218.75      243.86     34.58 o 
   1  -9   2      214.95      462.91    117.49 o 
   2  -9   2      302.27      339.17     52.39 o 
   3  -9   2     1575.37     1616.24     41.96 o 
   4  -9   2     1051.31     1112.96     59.43 o 
   5  -9   2       26.37       42.64     41.78 o 
   6  -9   2      467.00      345.73     47.48 o 
   7  -9   2       54.66       34.05     52.86 o 
 -10  -8   2       87.78      108.52     52.87 o 
  -9  -8   2      105.60      113.39     42.10 o 
  -8  -8   2     1215.30     1132.18     43.36 o 
  -7  -8   2      237.33      299.19     34.89 o 
  -6  -8   2        2.63       67.16     38.42 o 
  -5  -8   2     1359.41     1426.25    112.48 o 
  -4  -8   2     4147.41     4378.53     82.75 o 
  -3  -8   2        2.41      -33.37     33.37 o 
  -2  -8   2      772.99      802.16     77.18 o 
  -1  -8   2      880.14      985.38     55.27 o 
   0  -8   2     1747.33     1787.43     88.41 o 
   1  -8   2      483.16      475.29     33.96 o 
   2  -8   2       42.74       34.16     35.09 o 
   3  -8   2      912.79      868.55     94.85 o 
   4  -8   2       28.13       36.15     36.64 o 
   5  -8   2        2.85       18.63     39.81 o 
   6  -8   2      111.56      134.20     46.80 o 
   7  -8   2     1253.22     1114.94    602.06 o 
   8  -8   2        6.84      -20.90     50.52 o 
 -11  -7   2     1564.64     1382.53     61.03 o 
 -10  -7   2       90.22       40.72     45.73 o 
  -9  -7   2      894.81      883.34     46.88 o 
  -8  -7   2      124.46      139.78     41.11 o 
  -7  -7   2      580.10      661.98     37.39 o 
  -6  -7   2        0.25       26.43     35.74 o 
  -5  -7   2     2811.83     3025.88    172.70 o 
  -4  -7   2     2757.05     2713.34     39.97 o 
  -3  -7   2      198.02      307.57     27.02 o 
  -2  -7   2      103.78      151.02     30.99 o 
  -1  -7   2      294.55      365.16     60.19 o 
   0  -7   2     5450.00     5398.77     87.24 o 
   1  -7   2      410.28      420.99     31.93 o 
   2  -7   2     2701.94     2509.30    169.37 o 
   3  -7   2      698.59      665.22     35.14 o 
   4  -7   2     1207.38     1136.76     39.54 o 
   5  -7   2      326.67      320.63     43.62 o 
   6  -7   2      721.26      795.85     64.74 o 
   7  -7   2     1989.05     1621.10    577.91 o 
   8  -7   2       28.56        9.68     45.15 o 
 -11  -6   2      116.35      133.35     55.53 o 
 -10  -6   2       20.16        3.67     43.76 o 
  -9  -6   2      646.72      642.39     44.68 o 
  -8  -6   2      695.14      744.69     37.28 o 
  -7  -6   2     1281.22     1349.33     40.38 o 
  -6  -6   2        5.02       -7.30     33.82 o 
  -5  -6   2     4797.83     5015.13     68.98 o 
  -4  -6   2     1262.86     1379.38     36.19 o 
  -3  -6   2     1693.42     1877.50     38.50 o 
  -2  -6   2      274.26      289.18     34.92 o 
  -1  -6   2     8156.63     8916.47     57.45 o 
   0  -6   2     5064.81     5198.34     89.54 o 
   1  -6   2        2.01      166.40     36.62 o 
   2  -6   2     7026.52     7210.21    288.60 o 
   3  -6   2     1217.43     1109.28     49.69 o 
   4  -6   2     2144.05     2076.38     64.02 o 
   5  -6   2      259.91      276.00     36.57 o 
   6  -6   2     1503.01     1541.47    100.80 o 
   7  -6   2       12.83       28.29     44.95 o 
   8  -6   2      318.89      368.92     63.96 o 
   9  -6   2       17.18       30.60     47.14 o 
 -11  -5   2      276.48      223.35     42.63 o 
 -10  -5   2      112.29      129.46     48.68 o 
  -9  -5   2       67.98       95.87     38.02 o 
  -8  -5   2     3732.97     3912.87    112.03 o 
  -7  -5   2     1501.83     1670.34    124.99 o 
  -6  -5   2       31.66        6.83     34.74 o 
  -5  -5   2     4837.83     5022.11    111.91 o 
  -4  -5   2     1041.08     1025.85     39.52 o 
  -3  -5   2     1645.70     1537.45     38.62 o 
  -2  -5   2      599.32      579.57     35.46 o 
  -1  -5   2    16600.27    17601.24    120.62 o 
   0  -5   2       98.53       58.47     33.20 o 
   1  -5   2      548.65     1133.14     37.09 o 
   2  -5   2       75.01       56.71     32.28 o 
   3  -5   2    10437.20    11084.81     72.64 o 
   4  -5   2     1776.50     1763.94     94.84 o 
   5  -5   2     1428.35     1387.37     43.80 o 
   6  -5   2     1659.86     1714.54     61.33 o 
   7  -5   2      101.45      174.91     37.48 o 
   8  -5   2       62.53       51.17     39.41 o 
   9  -5   2      117.56      125.86     73.89 o 
 -11  -4   2      831.78      795.97     64.05 o 
 -10  -4   2       19.36       25.81     41.00 o 
  -9  -4   2       37.93      144.28     45.34 o 
  -8  -4   2     4593.11     4810.87     58.01 o 
  -7  -4   2        5.70       36.93     34.75 o 
  -6  -4   2      814.39      852.82     38.19 o 
  -5  -4   2      200.07      395.40     34.09 o 
  -4  -4   2     6744.70     6887.68     68.36 o 
  -3  -4   2        0.83       11.28     38.73 o 
  -2  -4   2    13519.19    14655.01    172.77 o 
  -1  -4   2     6021.03     6099.46    215.65 o 
   0  -4   2     1718.55     1437.27     66.29 o 
   1  -4   2      640.98      684.82     37.96 o 
   2  -4   2     2333.02     2183.11    128.71 o 
   3  -4   2    10472.46    11447.44    137.64 o 
   4  -4   2      669.94      679.52     41.67 o 
   5  -4   2      590.68      793.74     41.48 o 
   6  -4   2      353.74      317.16     39.80 o 
   7  -4   2     1628.84     1666.03     66.96 o 
   8  -4   2       75.72       68.13     46.02 o 
 -12  -3   2      118.84      107.54     48.30 o 
 -11  -3   2      795.40      692.48     43.66 o 
 -10  -3   2       22.60        8.88     36.03 o 
  -9  -3   2     1597.88     1667.75     43.04 o 
  -8  -3   2        6.31       80.06     44.48 o 
  -7  -3   2      608.73      566.04     40.79 o 
  -6  -3   2      805.52      815.11     36.05 o 
  -5  -3   2     9843.73    10598.64     69.39 o 
  -4  -3   2     1273.03     1187.49     39.93 o 
  -3  -3   2      261.56      276.18     36.16 o 
  -2  -3   2    10338.25    10369.91    485.02 o 
  -1  -3   2     2623.53     2958.29     49.30 o 
   0  -3   2    11622.15    11496.56     75.54 o 
   1  -3   2       91.36      162.19     37.16 o 
   2  -3   2     6793.31     6346.30    421.51 o 
   3  -3   2     6112.26     6123.78    270.36 o 
   4  -3   2      619.11      636.64     38.89 o 
   5  -3   2      760.16      792.40     39.63 o 
   6  -3   2     1928.24     2115.41     52.52 o 
   7  -3   2     4734.72     4737.82    135.17 o 
   8  -3   2        2.02       -8.11     69.11 o 
 -12  -2   2      786.71      722.71     50.93 o 
 -11  -2   2      126.47      136.17     36.82 o 
 -10  -2   2      774.94      724.64     31.99 o 
  -9  -2   2     2657.05     2783.78     43.99 o 
  -8  -2   2     1688.97     1849.13     74.22 o 
  -7  -2   2       29.00       51.04     37.45 o 
  -6  -2   2       50.79       51.10     38.73 o 
  -5  -2   2    16912.75    18536.93    202.52 o 
  -4  -2   2      162.56      205.99     53.58 o 
  -3  -2   2      392.34      644.28     38.95 o 
  -2  -2   2     2759.89     2792.09     78.91 o 
  -1  -2   2     5360.62     4826.13     57.99 o 
   0  -2   2     4501.61     4527.29    140.56 o 
   1  -2   2     1661.69     2040.05     47.70 o 
   2  -2   2     7988.81     8209.71     72.04 o 
   3  -2   2     1090.32     1126.96     55.02 o 
   4  -2   2        4.59       46.21     37.13 o 
   5  -2   2      737.05      645.03     43.93 o 
   6  -2   2    10247.83    10536.96    272.77 o 
   7  -2   2      276.76      328.62     66.95 o 
 -11  -1   2       25.71       38.92     43.70 o 
 -10  -1   2      948.40      818.91     32.68 o 
  -9  -1   2      102.79      223.39     35.35 o 
  -8  -1   2     4338.85     4446.68    169.15 o 
  -7  -1   2       80.02       92.63     31.22 o 
  -6  -1   2      859.35      855.22     37.30 o 
  -5  -1   2     2530.52     2316.78     49.83 o 
  -4  -1   2     1516.91     1462.58     53.59 o 
  -3  -1   2      119.25       76.34     45.54 o 
  -2  -1   2     3343.13     2985.38     52.99 o 
  -1  -1   2      677.88      476.71     41.13 o 
   0  -1   2     1587.77     1560.92     51.23 o 
   1  -1   2     1928.06     2381.23     53.50 o 
   2  -1   2       79.01      133.26     39.89 o 
   3  -1   2    27944.57    33120.75    572.98 o 
   4  -1   2      582.29      723.47     42.10 o 
   5  -1   2      592.43      714.87     53.42 o 
 -11   0   2      164.27      213.56     45.13 o 
 -10   0   2      636.39      571.40     41.59 o 
  -9   0   2     1470.90     1558.65     40.57 o 
  -8   0   2     4436.39     4277.46    114.97 o 
  -7   0   2      217.34      217.27     31.54 o 
  -6   0   2     4114.31     4403.44     81.47 o 
  -5   0   2       86.19      225.68     68.49 o 
  -4   0   2     2056.25     2080.53     57.06 o 
  -3   0   2        2.58       -6.18     35.14 o 
  -2   0   2    15494.50    14597.44    796.61 o 
  -1   0   2     9339.69     9435.14    739.28 o 
   0   0   2      603.95      766.55     43.74 o 
   1   0   2    21473.01    22793.40    562.16 o 
   2   0   2        3.37       91.73     53.76 o 
   3   0   2    19978.79    20743.92    202.24 o 
   4   0   2      937.30      817.88     72.09 o 
   5   0   2     5217.38     5629.71    129.32 o 
   6   0   2      722.56      822.11     94.09 o 
 -11   1   2      212.00      190.89     55.15 o 
 -10   1   2       69.40       69.34     49.52 o 
  -9   1   2     1772.22     1836.73     42.94 o 
  -8   1   2      573.71      515.46     35.27 o 
  -7   1   2       24.96       56.79     28.81 o 
  -6   1   2      833.14      809.50     32.38 o 
  -5   1   2     3825.41     4724.93     98.92 o 
  -4   1   2      803.42      720.83     66.70 o 
  -3   1   2      215.68      157.61     37.08 o 
  -2   1   2     9893.21     7837.68    251.28 o 
  -1   1   2     2837.78     2483.96     91.39 o 
   0   1   2      439.44      183.39     28.96 o 
   1   1   2     2073.25     1299.20     41.39 o 
   2   1   2     7815.00     6226.93    143.91 o 
   3   1   2      476.09      492.84     76.85 o 
   6   1   2     9907.32    10342.63    175.67 o 
 -11   2   2      184.21      171.91     69.56 o 
 -10   2   2      326.92      335.42     54.70 o 
  -9   2   2      946.80      965.73     46.84 o 
  -8   2   2      242.92      262.88     44.78 o 
  -7   2   2      275.64      273.65     31.51 o 
  -6   2   2      759.49      783.60     34.10 o 
  -5   2   2    13606.98    12918.40    101.66 o 
  -4   2   2      411.75      405.58     30.76 o 
  -3   2   2     5622.98     4849.47    112.43 o 
  -2   2   2     4194.61     3647.19     76.90 o 
  -1   2   2     2568.60     2367.75     71.30 o 
   0   2   2      171.80      120.74     27.86 o 
   1   2   2    23662.18    23388.92    463.21 o 
   2   2   2     6440.72     5804.42     86.11 o 
   3   2   2      375.39      391.60     50.93 o 
   4   2   2    11142.97     9643.37    326.16 o 
   5   2   2       54.98       38.08     50.88 o 
   6   2   2    13706.98    14030.05    132.83 o 
   7   2   2      376.90      362.52     55.60 o 
   8   2   2      320.94      352.97     47.54 o 
   9   2   2     2582.23     2388.05     81.73 o 
 -11   3   2       27.69       51.82     72.51 o 
 -10   3   2     1580.00     1571.89     67.15 o 
  -9   3   2        1.33        7.48     41.37 o 
  -8   3   2      393.18      407.34     45.03 o 
  -7   3   2     1178.50     1270.04     43.02 o 
  -6   3   2     2326.20     2211.14     48.27 o 
  -5   3   2     3973.94     4173.44     94.44 o 
  -4   3   2       14.21       10.00     34.24 o 
  -3   3   2     1503.58     1412.03     37.41 o 
  -2   3   2     1115.90      907.13     48.30 o 
  -1   3   2     1753.27     1500.36     44.25 o 
   0   3   2     2168.02     2025.27     51.20 o 
   1   3   2     7751.21     6979.34    261.55 o 
   2   3   2      114.44      112.14     44.20 o 
   3   3   2     6605.10     6477.28     76.19 o 
   4   3   2     1420.60     1393.41     66.30 o 
   5   3   2     2748.72     2749.23     65.76 o 
   6   3   2     8456.40     8377.82    198.77 o 
   7   3   2      148.83      139.00     44.74 o 
   8   3   2      273.24      254.88     44.17 o 
   9   3   2      276.23      241.57     54.32 o 
  10   3   2      731.61      708.32     49.49 o 
  11   3   2        0.01        4.60     50.18 o 
 -10   4   2      736.52      625.83     58.31 o 
  -9   4   2      864.34      912.19     58.16 o 
  -8   4   2      465.83      460.55     44.10 o 
  -7   4   2       17.24       93.50     43.64 o 
  -6   4   2     2681.40     2540.32    154.40 o 
  -5   4   2      256.20      528.30     34.70 o 
  -4   4   2       47.81       26.41     27.63 o 
  -3   4   2      111.03      113.67     32.00 o 
  -2   4   2    15957.49    14571.61    462.70 o 
  -1   4   2     9083.65     8059.56     65.74 o 
   0   4   2     2428.72     2308.91     45.02 o 
   1   4   2    17219.59    15957.13    187.20 o 
   2   4   2     5920.03     5477.38     61.63 o 
   3   4   2    14051.07    14268.88     89.52 o 
   4   4   2      385.02      368.73     32.65 o 
   5   4   2    15800.40    16559.14    593.96 o 
   6   4   2      325.23      260.56     43.43 o 
   7   4   2       73.32      122.42     40.59 o 
   8   4   2      612.73      569.91     42.06 o 
   9   4   2     6880.92     6963.07    370.31 o 
  10   4   2      252.10      236.84     54.26 o 
  11   4   2        4.16        6.47     39.45 o 
  12   4   2     2230.43     2246.98     69.33 o 
 -10   5   2       54.60      108.79     68.42 o 
  -9   5   2     1082.44      986.53    110.01 o 
  -8   5   2      365.50      347.39     50.61 o 
  -7   5   2      847.86      720.82    101.43 o 
  -6   5   2     1710.07     1725.77     47.27 o 
  -5   5   2      592.34      784.12     40.32 o 
  -4   5   2      693.48      726.04     29.45 o 
  -3   5   2      461.04      435.60     29.34 o 
  -2   5   2    18111.04    18525.11    219.23 o 
  -1   5   2        0.87      316.44     42.49 o 
   0   5   2     1527.12     1320.35     45.43 o 
   1   5   2     3171.63     2549.75     42.33 o 
   2   5   2    15473.40    15063.95    235.00 o 
   3   5   2      203.23     1329.44    713.79 o 
   4   5   2     2673.60     2672.57     48.01 o 
   5   5   2     4604.53     4515.18    135.84 o 
   6   5   2     8168.44     8251.47    163.24 o 
   7   5   2     1147.82     1116.49     91.60 o 
   8   5   2       17.16       14.24     39.03 o 
   9   5   2     7229.09     7423.70    347.01 o 
  10   5   2      259.96      234.83     46.17 o 
  11   5   2        8.73       41.03     50.47 o 
  12   5   2      335.17      303.73     47.09 o 
  13   5   2      278.50      293.65     64.87 o 
  -9   6   2      325.29      320.50     55.56 o 
  -8   6   2       38.82       49.92     49.69 o 
  -7   6   2     1574.53     1375.72    742.54 o 
  -6   6   2      366.68      378.22     54.72 o 
  -5   6   2     3779.78     4225.97     58.25 o 
  -4   6   2     1090.70     1100.56     40.35 o 
  -3   6   2     2845.74     2932.04     45.16 o 
  -2   6   2     4371.05     4198.56     61.56 o 
  -1   6   2     3203.01     3548.50    207.87 o 
   0   6   2       96.06      102.38     36.24 o 
   1   6   2     5968.23     5738.23     99.06 o 
   2   6   2    13018.98    12800.86    418.35 o 
   3   6   2       72.09      338.29     37.97 o 
   4   6   2    11621.40    11807.25    115.73 o 
   5   6   2      121.87      152.86     35.37 o 
   6   6   2     8751.39     8905.10    227.21 o 
   7   6   2      289.94      293.12     53.07 o 
   8   6   2     3099.28     2891.88     98.86 o 
   9   6   2     2465.01     2611.45     55.09 o 
  10   6   2       88.86       54.11     41.48 o 
  11   6   2       70.13       89.06     49.46 o 
  12   6   2      597.94      576.60     55.64 o 
  13   6   2      328.33      271.43     54.58 o 
  -9   7   2        9.37        5.70     58.83 o 
  -8   7   2       78.68       42.53     55.52 o 
  -7   7   2      469.44      507.96    337.56 o 
  -6   7   2     3549.98     3652.50    395.43 o 
  -5   7   2     2457.04     2623.70    156.12 o 
  -4   7   2       16.99       34.70     31.39 o 
  -3   7   2     3311.77     2983.42    166.15 o 
  -2   7   2       86.57       51.68     32.19 o 
  -1   7   2      168.33      583.65     37.50 o 
   0   7   2       32.05        1.97     37.16 o 
   1   7   2    12350.69    12428.76    369.24 o 
   2   7   2      669.29      662.02     36.22 o 
   3   7   2      873.95     1276.82     39.22 o 
   4   7   2     7616.36     7636.95     71.18 o 
   5   7   2     1806.99     1764.10     40.56 o 
   6   7   2     1504.92     1601.38    117.15 o 
   7   7   2       14.80       48.34     32.12 o 
   8   7   2     2032.41     2048.67     56.82 o 
   9   7   2       10.11       27.85     36.81 o 
  10   7   2       43.41       20.84     33.51 o 
  11   7   2       34.73      -30.07     48.25 o 
  12   7   2     1308.65     1215.36     90.81 o 
  -8   8   2       56.26       14.85     61.67 o 
  -7   8   2       42.28       76.77     89.70 o 
  -6   8   2     1939.63     1798.52    152.45 o 
  -5   8   2       24.68       34.29     36.85 o 
  -4   8   2      336.81      423.97     63.11 o 
  -3   8   2        0.80      -14.93     32.81 o 
  -2   8   2     2991.79     2890.65     85.44 o 
  -1   8   2      180.37      133.58     32.18 o 
   0   8   2      636.78      585.94     33.99 o 
   1   8   2     2620.14     2640.70     63.00 o 
   2   8   2      676.18      661.03     65.31 o 
   3   8   2      102.20      591.77    101.67 o 
   4   8   2       36.81       66.95     32.56 o 
   5   8   2     3765.27     3898.32     46.07 o 
   6   8   2     2067.50     2089.50     42.64 o 
   7   8   2     1047.73     1202.45     77.14 o 
   8   8   2      947.38     1022.38     44.07 o 
   9   8   2      899.34      912.71     42.32 o 
  10   8   2       99.46       73.75     41.25 o 
  11   8   2       95.92       43.41     48.93 o 
  12   8   2     1864.76     1751.76     65.76 o 
  -7   9   2      896.33      648.17    417.01 o 
  -6   9   2      217.84      220.18     42.18 o 
  -5   9   2      125.49       82.01     39.23 o 
  -4   9   2      178.42      179.08     37.44 o 
  -3   9   2     2365.35     2497.70     44.01 o 
  -2   9   2     4498.44     4638.71     82.03 o 
  -1   9   2       83.81      139.06     30.76 o 
   0   9   2     1130.54     1101.86     61.77 o 
   1   9   2      798.44      716.71     33.76 o 
   2   9   2     1242.54     1173.38     42.17 o 
   3   9   2      470.93      502.26     58.58 o 
   4   9   2     1361.96     1409.45     36.87 o 
   5   9   2     3472.04     3644.92    214.23 o 
   6   9   2      216.12      207.18     31.77 o 
   7   9   2     2570.08     2800.30     90.37 o 
   8   9   2       22.64        8.27     36.66 o 
   9   9   2     1726.05     1753.19     41.66 o 
  10   9   2       72.18       88.39     44.13 o 
  11   9   2      476.78      417.54     51.07 o 
  12   9   2      467.38      485.95     55.87 o 
  -6  10   2       77.87       74.09     50.05 o 
  -5  10   2      122.01      121.70     39.10 o 
  -4  10   2      172.42      172.96     56.59 o 
  -3  10   2     1887.96     1804.68     40.87 o 
  -2  10   2     1512.73     1591.28     44.78 o 
  -1  10   2       87.40      206.47     36.60 o 
   0  10   2      666.07      676.74     38.76 o 
   1  10   2      264.24      313.15     31.32 o 
   2  10   2     1102.89     1168.63     44.80 o 
   3  10   2       50.31       80.33     30.57 o 
   4  10   2     2923.03     2961.11    122.98 o 
   5  10   2      284.09      326.82     38.66 o 
   6  10   2      552.56      577.32     38.70 o 
   7  10   2      660.50      740.43     38.60 o 
   8  10   2     3139.60     3233.68     73.00 o 
   9  10   2      790.67      800.36     66.80 o 
  10  10   2       28.75        3.29     39.46 o 
  11  10   2      575.82      502.53     53.14 o 
  -5  11   2      100.06      113.09     51.11 o 
  -4  11   2       39.26        5.40     41.49 o 
  -3  11   2     1656.77     1675.33     45.95 o 
  -2  11   2        0.75      -10.20     65.79 o 
  -1  11   2        0.12       13.74     33.21 o 
   0  11   2       85.67       73.59     70.46 o 
   1  11   2     5377.27     5841.77    116.50 o 
   2  11   2       14.59       41.12     41.91 o 
   3  11   2      835.94     1002.88     65.30 o 
   4  11   2     2010.51     2122.24    140.04 o 
   5  11   2     3415.42     3495.33    142.45 o 
   6  11   2       18.13        7.26     35.53 o 
   7  11   2      174.93      187.93     35.38 o 
   8  11   2     2524.21     2604.63    114.06 o 
   9  11   2        0.14      -28.35     47.23 o 
  10  11   2      303.48      252.03     44.41 o 
  11  11   2       29.88       25.87     47.09 o 
  -4  12   2      380.89      303.06     52.80 o 
  -3  12   2      249.92      213.53     47.23 o 
  -2  12   2      122.30       78.63     41.88 o 
  -1  12   2      341.59      350.70     39.65 o 
   0  12   2      762.32      847.75     56.14 o 
   1  12   2     2033.33     1890.40    243.08 o 
   2  12   2      160.89      170.21     43.15 o 
   3  12   2      815.30      844.34     42.16 o 
   4  12   2        1.41      -39.37     39.37 o 
   5  12   2     1366.64     1288.33    141.15 o 
   6  12   2        0.30      -10.55     36.00 o 
   7  12   2      578.09      612.05     76.78 o 
   8  12   2        3.30       -9.44     38.63 o 
   9  12   2      302.53      263.97     48.40 o 
  10  12   2       97.24       83.02     47.29 o 
  -2  13   2      391.95      259.53     47.73 o 
  -1  13   2        7.10       27.18     45.84 o 
   0  13   2     1472.97     1364.44     87.93 o 
   1  13   2      359.53      322.95     43.80 o 
   2  13   2      102.23      154.64     37.93 o 
   3  13   2       23.11       38.39     41.04 o 
   4  13   2      937.36      942.81     42.15 o 
   5  13   2      462.96      435.84     39.93 o 
   6  13   2      153.39      108.44     39.41 o 
   7  13   2      625.11      579.80     45.73 o 
   8  13   2      389.77      297.55     58.94 o 
   9  13   2      357.04      430.64     84.62 o 
   0  14   2      490.40      398.86     47.55 o 
   1  14   2       26.59       61.80     45.90 o 
   2  14   2       13.64       53.63     55.24 o 
   3  14   2      104.58      141.96     33.84 o 
   4  14   2      742.01      686.43     61.77 o 
   5  14   2        5.57       -9.31     44.13 o 
   6  14   2      135.21      108.50     46.92 o 
   7  14   2      234.82      223.31     47.54 o 
  -4 -12   3      713.05      674.55     64.14 o 
  -3 -12   3        8.21       33.83     46.04 o 
  -2 -12   3      147.26      204.54     54.71 o 
  -1 -12   3      937.65      871.17    127.71 o 
   0 -12   3      222.12      196.24     53.79 o 
  -6 -11   3      239.70      226.28     53.71 o 
  -5 -11   3      301.05      173.00     44.54 o 
  -4 -11   3     1622.89     1604.66     47.11 o 
  -3 -11   3        5.23      -56.67     59.22 o 
  -2 -11   3      366.10      262.97     40.42 o 
  -1 -11   3      289.10      213.14     39.95 o 
   0 -11   3      426.72      381.29     43.68 o 
   1 -11   3      216.55      146.21     82.60 o 
   2 -11   3      527.66      440.97     46.32 o 
   3 -11   3      177.99      133.48     46.59 o 
  -8 -10   3      333.85      364.76     60.43 o 
  -7 -10   3      172.21      173.94     47.95 o 
  -6 -10   3      131.81       98.40     39.51 o 
  -5 -10   3     1146.21     1078.42     36.84 o 
  -4 -10   3      308.35      304.34     40.18 o 
  -3 -10   3       32.02       61.44     37.64 o 
  -2 -10   3      123.60      138.01     36.61 o 
  -1 -10   3      342.38      300.54     75.11 o 
   0 -10   3      327.56      346.51     36.82 o 
   1 -10   3      195.24      254.68     39.45 o 
   2 -10   3     1344.33     1248.66     48.79 o 
   3 -10   3        0.66       -1.69     37.83 o 
   4 -10   3      283.72      280.49     52.79 o 
   5 -10   3       18.75       37.97     72.78 o 
  -9  -9   3      181.13      116.50     55.46 o 
  -8  -9   3     1362.00     1332.02    114.70 o 
  -7  -9   3      285.70      303.24     40.03 o 
  -6  -9   3      324.77      290.28     52.60 o 
  -5  -9   3     1480.85     1536.10    169.36 o 
  -4  -9   3       32.30       -0.16     33.27 o 
  -3  -9   3       54.15       66.62     70.88 o 
  -2  -9   3        2.39      -33.29     33.29 o 
  -1  -9   3     2117.94     2240.74     54.58 o 
   0  -9   3       50.07       50.16     33.22 o 
   1  -9   3      128.77      101.12     48.29 o 
   2  -9   3     1543.48     1567.74     44.01 o 
   3  -9   3      592.65      583.41     38.65 o 
   4  -9   3      399.03      435.54     44.47 o 
   5  -9   3       34.40       14.54     38.35 o 
   6  -9   3      769.78      732.34    134.70 o 
  -9  -8   3        6.90       85.81     42.65 o 
  -8  -8   3     1106.19     1010.02     43.80 o 
  -7  -8   3      304.89      260.12     42.74 o 
  -6  -8   3      392.99      333.19     37.92 o 
  -5  -8   3       36.08       56.17     67.93 o 
  -4  -8   3      975.41     1004.29     47.52 o 
  -3  -8   3       87.37       46.29     35.46 o 
  -2  -8   3      987.84     1060.78     63.34 o 
  -1  -8   3     3142.71     3077.26    199.77 o 
   0  -8   3      510.08      513.78     44.50 o 
   1  -8   3      272.21      247.46     35.46 o 
   2  -8   3       18.84       68.52     33.51 o 
   3  -8   3     1520.17     1615.36     54.07 o 
   4  -8   3       92.23       64.98     33.14 o 
   5  -8   3     1050.14     1007.57     54.88 o 
   6  -8   3      111.89      124.48     38.48 o 
   7  -8   3      192.43      171.14    107.23 o 
 -10  -7   3       73.57       56.86     86.18 o 
  -9  -7   3      767.45      713.13     47.36 o 
  -8  -7   3      984.26      975.30     59.10 o 
  -7  -7   3      166.81      109.83     34.53 o 
  -6  -7   3     1769.17     1785.32     44.53 o 
  -5  -7   3     1795.94     1935.62     79.18 o 
  -4  -7   3     3519.11     3722.36    218.63 o 
  -3  -7   3        2.14       42.24     34.05 o 
  -2  -7   3     7039.54     7236.05    293.85 o 
  -1  -7   3     1772.69     1769.73     45.27 o 
   0  -7   3      338.68      352.87     31.01 o 
   1  -7   3      163.72      148.13     33.95 o 
   2  -7   3     1380.29     1396.09     37.97 o 
   3  -7   3      853.84      915.44     38.67 o 
   4  -7   3       43.78        5.59     36.72 o 
   5  -7   3     1309.59     1330.63     57.34 o 
   6  -7   3      213.50      226.16     44.80 o 
   7  -7   3      604.98      558.24     78.72 o 
   8  -7   3       48.08        7.61     51.45 o 
 -10  -6   3      192.27      121.84     54.41 o 
  -9  -6   3     1487.29     1479.59     80.66 o 
  -8  -6   3      164.14      129.30     39.16 o 
  -7  -6   3      108.06       84.61     34.96 o 
  -6  -6   3      524.42      578.40     61.70 o 
  -5  -6   3     5866.01     6361.22    266.58 o 
  -4  -6   3      437.64      420.43     32.01 o 
  -3  -6   3      194.73      180.62     52.59 o 
  -2  -6   3     1616.53     1550.20     79.45 o 
  -1  -6   3     1118.19     1179.78     35.60 o 
   0  -6   3      524.90      492.72     61.84 o 
   1  -6   3      493.41      507.24     32.88 o 
   2  -6   3     4965.95     5146.83     93.38 o 
   3  -6   3       14.42       28.82     29.83 o 
   4  -6   3        4.93        8.69     35.38 o 
   5  -6   3      758.17      735.26     45.81 o 
   6  -6   3     1815.84     1945.97    133.93 o 
   7  -6   3      325.66      306.47     43.10 o 
   8  -6   3       10.39       21.95     41.26 o 
   9  -6   3      496.94      440.31     68.53 o 
 -11  -5   3        1.88      -54.31     54.31 o 
 -10  -5   3     1018.28      965.81     49.49 o 
  -9  -5   3      618.87      551.42     59.39 o 
  -8  -5   3     1499.41     1545.95     44.79 o 
  -7  -5   3        1.08        2.55     35.02 o 
  -6  -5   3     1745.94     1743.55    108.07 o 
  -5  -5   3     5097.77     5215.82    223.24 o 
  -4  -5   3      655.64      637.55     37.73 o 
  -3  -5   3     1855.32     1883.49     43.91 o 
  -2  -5   3      723.61      651.67     62.17 o 
  -1  -5   3     6454.77     6629.21    192.37 o 
   0  -5   3      684.38      667.60     34.66 o 
   1  -5   3     5299.99     5553.52    148.73 o 
   2  -5   3     5496.48     5434.59    207.31 o 
   3  -5   3      933.61      949.98     38.57 o 
   4  -5   3        8.43        2.76     32.36 o 
   5  -5   3      327.32      398.60     41.98 o 
   6  -5   3     2279.62     2414.18     99.53 o 
   7  -5   3       61.66       61.51     38.30 o 
   8  -5   3      521.97      452.71     45.49 o 
   9  -5   3        0.19       -8.37     77.79 o 
 -11  -4   3        8.26       16.86     41.03 o 
 -10  -4   3     1035.29     1104.79     74.49 o 
  -9  -4   3        2.27       10.55     40.98 o 
  -8  -4   3      543.97      588.63     37.90 o 
  -7  -4   3      301.25      277.98     45.98 o 
  -6  -4   3     2509.36     2458.20     99.71 o 
  -5  -4   3       41.08       10.33     43.74 o 
  -4  -4   3      131.17      122.31     33.07 o 
  -3  -4   3      736.54      730.51     35.82 o 
  -2  -4   3     5816.97     5736.01     79.01 o 
  -1  -4   3     3711.85     3929.58     47.41 o 
   0  -4   3      312.06      327.10     38.99 o 
   1  -4   3     3279.82     3131.37     75.40 o 
   2  -4   3        7.15       10.51     32.50 o 
   3  -4   3     3011.39     2879.84     48.28 o 
   4  -4   3        0.04       -6.59     30.85 o 
   5  -4   3     2571.67     2463.66     45.55 o 
   6  -4   3      387.10      465.68     40.30 o 
   7  -4   3       21.70       57.58     41.25 o 
   8  -4   3      491.73      431.89     50.47 o 
 -11  -3   3        0.51        7.39     45.21 o 
 -10  -3   3        8.66       38.26     37.95 o 
  -9  -3   3     1212.45     1186.48     40.10 o 
  -8  -3   3      223.23      212.28     40.31 o 
  -7  -3   3     1425.58     1464.40    157.38 o 
  -6  -3   3     1936.53     1861.04     47.81 o 
  -5  -3   3     2106.74     2160.60     41.78 o 
  -4  -3   3      757.65      656.29     39.82 o 
  -3  -3   3       97.66       77.34     34.21 o 
  -2  -3   3    20200.95    21818.96    254.77 o 
  -1  -3   3     2269.69     2204.64     55.65 o 
   0  -3   3      308.42      269.85     37.31 o 
   1  -3   3     4274.91     4051.77     51.47 o 
   2  -3   3     9095.71     9361.00    241.98 o 
   3  -3   3     2363.38     2329.96     43.42 o 
   4  -3   3      853.01      846.42     39.05 o 
   5  -3   3     6414.60     6417.63    198.94 o 
   6  -3   3      662.60      702.71     40.31 o 
   7  -3   3       10.97      203.13     45.12 o 
 -11  -2   3        1.62       25.88     35.02 o 
 -10  -2   3      579.71      534.32     36.80 o 
  -9  -2   3     1830.90     1871.95     43.31 o 
  -8  -2   3       49.75       66.10     36.58 o 
  -7  -2   3     1359.17     1345.00     78.01 o 
  -6  -2   3     1060.29     1127.58     40.00 o 
  -5  -2   3     5322.37     5341.48    265.31 o 
  -4  -2   3        0.16      -18.19     36.59 o 
  -3  -2   3      570.46      643.45     38.14 o 
  -2  -2   3    16171.41    16780.58     86.65 o 
  -1  -2   3     3441.64     3329.44     50.31 o 
   0  -2   3     2866.27     3202.67     65.29 o 
   1  -2   3        5.95       59.52     46.31 o 
   2  -2   3    18627.49    20236.52     95.83 o 
   3  -2   3     2074.40     1973.73    113.71 o 
   4  -2   3     5281.98     5786.31    272.63 o 
   5  -2   3     1223.12     1188.60     38.84 o 
   6  -2   3     4647.66     4785.64    158.06 o 
 -11  -1   3       12.04       12.54     42.36 o 
 -10  -1   3      717.70      721.53     42.87 o 
  -9  -1   3      428.76      466.34     33.47 o 
  -8  -1   3     1320.53     1351.53     34.98 o 
  -7  -1   3      704.51      656.21     27.55 o 
  -6  -1   3      582.01      554.85     59.89 o 
  -5  -1   3     7102.13     7475.37    244.77 o 
  -4  -1   3     1401.80     1442.13    101.88 o 
  -3  -1   3     6663.38     6968.02    388.98 o 
  -2  -1   3       27.69       50.16     39.08 o 
  -1  -1   3    11279.57    10992.05    225.15 o 
   0  -1   3     1887.17     1770.71     43.84 o 
   1  -1   3    35718.80    38161.82    657.95 o 
   2  -1   3    11972.58    12284.50    177.61 o 
   3  -1   3      504.45      445.75     40.96 o 
   4  -1   3     4842.46     4998.27    190.16 o 
   5  -1   3     2569.84     2625.42     66.48 o 
   6  -1   3     7395.48     7614.88    111.01 o 
 -11   0   3        3.19      -12.65     47.02 o 
 -10   0   3     1411.60     1486.09     45.26 o 
  -9   0   3      370.01      412.45     35.05 o 
  -8   0   3     1396.92     1535.09     73.50 o 
  -7   0   3       11.90       40.15     28.37 o 
  -6   0   3     7977.64     7923.59    140.68 o 
  -5   0   3      529.90      550.08     55.02 o 
  -4   0   3      812.41      791.16     41.33 o 
  -3   0   3     6128.19     5551.89     58.41 o 
  -2   0   3    11561.54    13131.95    743.31 o 
  -1   0   3       46.77       29.77     38.96 o 
   0   0   3      435.83      568.23     40.90 o 
   1   0   3    29676.36    34976.67   1252.23 o 
   2   0   3     3728.48     3212.17     87.05 o 
   3   0   3     1275.24     1209.38     50.65 o 
   4   0   3     1097.79     1119.83     52.41 o 
   5   0   3     5215.99     5317.85    101.31 o 
   6   0   3     5700.01     5916.59    111.23 o 
   7   0   3      394.98      530.39     73.54 o 
 -11   1   3       72.69       71.62     59.28 o 
 -10   1   3      535.28      517.41     43.25 o 
  -9   1   3     1196.25     1101.37     37.98 o 
  -8   1   3        0.26        4.77     30.28 o 
  -7   1   3      584.55      598.73     28.33 o 
  -6   1   3     1625.84     1500.61     46.72 o 
  -5   1   3     1045.25     1008.91     85.03 o 
  -4   1   3     1049.01     1076.96     44.45 o 
  -3   1   3      329.79      261.58     34.56 o 
  -2   1   3     8835.30     8278.44    637.22 o 
  -1   1   3      128.56      115.27     30.18 o 
   0   1   3     1743.39     1799.24     41.52 o 
   1   1   3     3584.16     3763.49     80.42 o 
   2   1   3     3727.68     3317.33     62.93 o 
   3   1   3    18420.39    19249.48    386.07 o 
   4   1   3     3970.07     2995.99    150.64 o 
   5   1   3    15288.38    17194.89    160.16 o 
   6   1   3      512.07      595.67     70.18 o 
   7   1   3      465.55      524.97     72.81 o 
   8   1   3        1.21       23.24     88.39 o 
 -11   2   3      156.90      119.29     59.57 o 
 -10   2   3      139.60      187.93     49.47 o 
  -9   2   3     1043.83      978.43     37.12 o 
  -8   2   3       91.07       86.76     30.08 o 
  -7   2   3     2952.80     2624.08     59.16 o 
  -6   2   3       14.15       10.08     44.97 o 
  -5   2   3     2596.23     2600.61    210.66 o 
  -4   2   3      348.90      386.78     40.22 o 
  -3   2   3    10847.54    11796.20    216.11 o 
  -2   2   3    16647.81    15485.18    327.15 o 
  -1   2   3      299.10      281.00     26.38 o 
   0   2   3       26.52       46.64     28.69 o 
   1   2   3      160.57      237.19     29.61 o 
   2   2   3    14872.24    14148.15    239.30 o 
   3   2   3      165.30      111.33     36.49 o 
   4   2   3    11972.82    11690.92    140.80 o 
   5   2   3     7441.16     7205.13    129.46 o 
   8   2   3      583.54      562.77     76.48 o 
 -10   3   3     1511.00     1447.81     76.55 o 
  -9   3   3       15.87      -11.99     49.75 o 
  -8   3   3      231.73      183.98     43.04 o 
  -7   3   3     4060.84     4346.92     60.31 o 
  -6   3   3     1144.54      984.62     50.81 o 
  -5   3   3     1137.31     1052.38     53.46 o 
  -4   3   3        0.70       20.01     24.96 o 
  -3   3   3     9271.92     9231.20    185.18 o 
  -2   3   3      467.02      378.03     23.03 o 
  -1   3   3     1627.24     1354.71     39.51 o 
   0   3   3     2600.41     2231.25     59.40 o 
   1   3   3    20184.76    19461.66    533.19 o 
   2   3   3     1261.12     1026.51     52.69 o 
   3   3   3    12812.55    11419.83     93.11 o 
   4   3   3     9114.55     7694.12    100.26 o 
   5   3   3     5104.94     4933.13    225.98 o 
   6   3   3     6365.80     6090.15    212.42 o 
   7   3   3       72.21       81.53     45.55 o 
   8   3   3     4319.84     4364.92     86.36 o 
   9   3   3      483.82      445.85     57.71 o 
 -10   4   3     1846.71     2038.24     83.52 o 
  -9   4   3      107.74       89.57     49.98 o 
  -8   4   3      116.00       78.94     37.19 o 
  -7   4   3       84.90       95.47     43.24 o 
  -6   4   3     4328.92     4430.10     55.14 o 
  -5   4   3     1942.23     1938.75     38.86 o 
  -4   4   3     2608.48     2642.62     82.39 o 
  -3   4   3     3402.60     3210.72     42.23 o 
  -2   4   3     8708.82     8511.98    162.93 o 
  -1   4   3      406.38      932.84    358.34 o 
   0   4   3     7557.90     6772.29    154.19 o 
   1   4   3    67948.99    85057.73    311.74 o 
   2   4   3     7819.63     7033.63    157.54 o 
   3   4   3     1678.79     1360.78     70.42 o 
   4   4   3      890.32      707.39     40.60 o 
   5   4   3    14311.63    14958.65     98.65 o 
   6   4   3      266.27      271.15     41.93 o 
   7   4   3     4436.19     4357.64    171.89 o 
   8   4   3     1855.40     1888.46     54.95 o 
   9   4   3      762.63      777.77     46.33 o 
  10   4   3     1439.47     1537.24     67.20 o 
  11   4   3       81.38      123.02     55.12 o 
 -10   5   3      579.31      548.33     66.40 o 
  -9   5   3       17.77       36.79     48.96 o 
  -8   5   3        1.64        9.19     40.68 o 
  -7   5   3      252.15       68.90     97.19 o 
  -6   5   3     1604.52     1593.29     73.67 o 
  -5   5   3      306.23      288.55     30.32 o 
  -4   5   3     5610.33     5545.16    150.25 o 
  -3   5   3        0.32       29.60     27.58 o 
  -2   5   3     6146.52     5860.08    133.70 o 
  -1   5   3     2816.46     2509.48     73.32 o 
   0   5   3    19070.54    18668.37    175.97 o 
   1   5   3     9552.02     8772.17    211.61 o 
   2   5   3     3015.62     2702.59     43.72 o 
   3   5   3     7812.65     7637.82    360.95 o 
   4   5   3     7949.31     7409.45     67.83 o 
   5   5   3     1161.46     1193.74     87.81 o 
   6   5   3     1174.73     1216.70     40.60 o 
   7   5   3     4033.96     3959.96    279.77 o 
   8   5   3      376.14      372.63     40.61 o 
   9   5   3     2357.78     2341.47    150.11 o 
  10   5   3      159.48      161.39     46.44 o 
  11   5   3      778.95      816.63     59.49 o 
  12   5   3      977.79      967.36     59.01 o 
  -9   6   3      267.73      219.23     57.39 o 
  -8   6   3      179.24      185.99     45.27 o 
  -7   6   3     1959.73     1924.68   1056.51 o 
  -6   6   3        2.42       -4.81     43.61 o 
  -5   6   3      419.31      394.85     26.95 o 
  -4   6   3     1484.52     1416.05     58.30 o 
  -3   6   3     6477.76     6146.96    166.05 o 
  -2   6   3     4882.33     4687.20    158.23 o 
  -1   6   3       24.69       90.64     34.21 o 
   0   6   3    10524.04    10915.65     67.78 o 
   1   6   3      107.46      194.23     36.83 o 
   2   6   3      307.61      343.04     37.16 o 
   3   6   3      372.07      297.57     37.07 o 
   4   6   3    19280.52    19968.48    282.74 o 
   5   6   3     1483.35     1404.03     46.15 o 
   6   6   3      226.28      262.53     34.99 o 
   7   6   3     2614.48     2576.98     60.71 o 
   8   6   3     1836.84     1642.30     43.19 o 
   9   6   3     2742.96     3015.44    100.56 o 
  10   6   3        2.51      -17.59     42.72 o 
  11   6   3     1138.40     1185.23     93.12 o 
  12   6   3        0.54       24.86     53.97 o 
  13   6   3        3.77       29.50     57.59 o 
  -9   7   3        5.03       -3.37     58.39 o 
  -8   7   3      309.12      254.97     50.45 o 
  -7   7   3     2360.11     2293.64   1299.33 o 
  -6   7   3      308.84      299.58     40.43 o 
  -5   7   3        5.10       24.00     32.38 o 
  -4   7   3      184.76      158.93     27.70 o 
  -3   7   3     2558.48     2395.24    134.78 o 
  -2   7   3      469.35      432.32     30.20 o 
  -1   7   3     1824.44     1835.47     51.84 o 
   0   7   3      942.50      813.52     39.95 o 
   1   7   3     1548.84     1424.04     39.74 o 
   2   7   3       80.30       72.80     34.45 o 
   3   7   3     2362.87     2437.38     43.21 o 
   4   7   3    19364.37    20578.31    502.34 o 
   5   7   3        3.19       58.68     35.99 o 
   6   7   3        1.48       -2.15     36.69 o 
   7   7   3      756.47      690.51     35.67 o 
   8   7   3     4141.24     4121.22     70.90 o 
   9   7   3      228.15      248.11     41.50 o 
  10   7   3      210.35      212.07     43.36 o 
  11   7   3      303.80      324.58     46.20 o 
  12   7   3     1198.35     1056.41     53.85 o 
  13   7   3       31.15       20.12     61.55 o 
  -8   8   3       73.81      -10.41    106.96 o 
  -7   8   3        7.57        8.77     45.70 o 
  -6   8   3      798.16      755.06     43.07 o 
  -5   8   3      178.35      170.40     31.32 o 
  -4   8   3     1307.04     1394.02     33.97 o 
  -3   8   3       60.31       83.75     25.15 o 
  -2   8   3      188.12      141.10     31.63 o 
  -1   8   3     1109.85     1111.03     35.47 o 
   0   8   3     2938.96     3057.67     49.28 o 
   1   8   3     5286.75     5182.61    124.13 o 
   2   8   3      223.33      239.21     36.17 o 
   3   8   3     4001.63     3917.33     47.01 o 
   4   8   3     3782.28     3781.49     45.44 o 
   5   8   3     2035.81     2090.50     71.07 o 
   6   8   3       53.85       47.57     32.24 o 
   7   8   3     2111.50     2155.22     40.82 o 
   8   8   3     2681.78     2696.84    162.27 o 
   9   8   3       78.27       96.53     36.44 o 
  10   8   3      427.12      468.25     36.83 o 
  11   8   3      278.61      226.89     45.22 o 
  12   8   3     1994.31     1917.24    186.63 o 
  -7   9   3      516.41      229.19    219.21 o 
  -6   9   3      254.44      210.51     47.39 o 
  -5   9   3      359.04      326.96     45.59 o 
  -4   9   3     3561.24     3595.98     72.43 o 
  -3   9   3        4.50      -29.62     29.62 o 
  -2   9   3       21.06       48.27     36.50 o 
  -1   9   3      938.53      965.29     34.46 o 
   0   9   3     2272.63     2230.47     39.39 o 
   1   9   3     1694.12     1657.08    128.29 o 
   2   9   3       20.75       43.06     76.63 o 
   3   9   3      795.12      833.98     34.70 o 
   4   9   3      187.78      194.70     32.35 o 
   5   9   3      481.24      524.73     37.70 o 
   6   9   3      474.56      444.06     33.29 o 
   7   9   3     5357.18     5437.80     49.30 o 
   8   9   3      206.98      223.87     40.30 o 
   9   9   3        0.57       76.69     35.37 o 
  10   9   3      344.91      389.87     38.47 o 
  11   9   3      813.21      809.40     47.15 o 
  12   9   3      508.37      482.37     59.45 o 
  -6  10   3       36.09       32.16     46.36 o 
  -5  10   3       69.42       76.96     42.65 o 
  -4  10   3      830.49      826.20     42.50 o 
  -3  10   3     1361.48     1461.23     32.94 o 
  -2  10   3      627.21      598.00     37.85 o 
  -1  10   3       95.81       73.63     72.43 o 
   0  10   3     2551.87     2486.69     38.91 o 
   1  10   3       27.49       29.51     30.44 o 
   2  10   3        0.72        7.03     31.34 o 
   3  10   3       31.48       55.51     33.49 o 
   4  10   3     5121.02     5360.40    130.71 o 
   5  10   3      257.14      262.06     31.34 o 
   6  10   3      266.26      261.69     40.07 o 
   7  10   3     2254.29     2350.61     44.57 o 
   8  10   3      898.31      858.94     39.28 o 
   9  10   3       54.07      112.45     36.19 o 
  10  10   3        6.57       -1.81     43.51 o 
  11  10   3      517.86      483.65     83.04 o 
  12  10   3       14.98       53.13     57.04 o 
  -5  11   3      141.06       73.88     51.92 o 
  -4  11   3        0.12       -3.04     41.26 o 
  -3  11   3     1985.41     1936.86     46.28 o 
  -2  11   3      146.48      138.01     34.02 o 
  -1  11   3     2229.35     2377.42     44.20 o 
   0  11   3      998.92     1130.86     85.36 o 
   1  11   3     1066.57     1162.10     61.58 o 
   2  11   3     1297.42     1248.50    130.71 o 
   3  11   3     1748.29     1818.00    156.32 o 
   4  11   3     3521.59     3962.10     47.34 o 
   5  11   3     1123.23     1086.56     39.75 o 
   6  11   3      614.14      580.08     46.22 o 
   7  11   3       25.32       11.42     38.38 o 
   8  11   3      961.31      827.43     57.71 o 
   9  11   3       45.62       77.39     41.80 o 
  10  11   3      737.14      633.27     45.36 o 
  11  11   3      187.19      108.50     52.30 o 
  -4  12   3      499.20      497.45    110.99 o 
  -3  12   3      311.61      244.22     46.81 o 
  -2  12   3        0.03       34.74     37.72 o 
  -1  12   3     1225.97     1260.80     46.80 o 
   0  12   3      629.41      572.88     83.95 o 
   1  12   3      959.67     1087.07     47.57 o 
   2  12   3       73.15       89.69     52.18 o 
   3  12   3     2798.06     2891.54     78.85 o 
   4  12   3      261.26      260.45     35.51 o 
   5  12   3      284.87      161.43     30.79 o 
   6  12   3       56.57       62.34     35.10 o 
   7  12   3      691.05      671.20     87.41 o 
   8  12   3      118.57       81.07     41.60 o 
   9  12   3        2.49        8.66     43.00 o 
  10  12   3      668.74      697.40     54.32 o 
  -3  13   3        0.43      -37.02     50.45 o 
  -2  13   3        2.95       -0.24     50.53 o 
  -1  13   3      100.34      103.39     41.33 o 
   0  13   3     1301.63     1316.63     52.39 o 
   1  13   3      582.99      580.26     46.70 o 
   2  13   3      104.92       92.52     40.49 o 
   3  13   3     1144.04     1203.41     84.09 o 
   4  13   3       31.03       -5.53     50.79 o 
   5  13   3       60.72       47.54     40.96 o 
   6  13   3      109.61       93.93     41.19 o 
   7  13   3     1918.45     2061.86     82.49 o 
   8  13   3        0.03       44.81     83.91 o 
   9  13   3       13.59       60.54     83.71 o 
  -1  14   3       46.56       -0.83     45.33 o 
   0  14   3      961.24      915.51     66.38 o 
   1  14   3        4.44      -42.06     42.06 o 
   2  14   3      272.69      144.46     43.36 o 
   3  14   3       29.61       14.10     40.22 o 
   4  14   3      621.25      634.38     42.95 o 
   5  14   3       14.77       39.83     67.96 o 
   6  14   3      534.24      434.61     45.18 o 
   7  14   3     1007.30      912.84     50.56 o 
   8  14   3      220.39      153.62     47.56 o 
   3  15   3      631.34      501.37     95.07 o 
   4  15   3      289.67      201.20     47.19 o 
   5  15   3        4.62      -45.81     45.81 o 
  -5 -11   4        6.02       64.12     46.34 o 
  -4 -11   4      126.20      220.52     39.23 o 
  -3 -11   4       21.96      132.49     45.76 o 
  -2 -11   4      598.88      453.60     46.90 o 
  -1 -11   4      550.06      480.66     44.58 o 
   0 -11   4        1.86       -1.70     46.29 o 
   1 -11   4       54.55       46.61     50.04 o 
   2 -11   4      236.29      168.89     88.87 o 
  -7 -10   4       59.73       21.82     57.70 o 
  -6 -10   4      458.44      379.95     46.95 o 
  -5 -10   4      752.10      613.49     45.75 o 
  -4 -10   4      498.23      414.33     40.77 o 
  -3 -10   4       82.37       58.42     43.11 o 
  -2 -10   4     1320.82     1315.33    133.33 o 
  -1 -10   4       17.03       42.84     38.52 o 
   0 -10   4       53.85       86.57     38.76 o 
   1 -10   4      142.22       79.87     39.02 o 
   2 -10   4     1566.69     1536.03    165.82 o 
   3 -10   4        6.30       -4.73     42.04 o 
   4 -10   4      170.42      163.87     46.26 o 
  -8  -9   4      176.85      143.32     47.98 o 
  -7  -9   4      103.36      135.69     43.26 o 
  -6  -9   4       36.48       16.92     39.18 o 
  -5  -9   4     1608.79     1533.71     45.42 o 
  -4  -9   4       34.12      118.79     70.33 o 
  -3  -9   4      798.42      783.94     39.18 o 
  -2  -9   4      145.21      119.82     36.62 o 
  -1  -9   4      467.35      450.60     36.32 o 
   0  -9   4      226.08      293.46     76.30 o 
   1  -9   4     1081.31      995.97     43.44 o 
   2  -9   4     1887.63     1880.55     45.85 o 
   3  -9   4       47.97       91.35     41.97 o 
   4  -9   4      151.27      118.20     43.57 o 
   5  -9   4       25.32      -47.82     53.31 o 
   6  -9   4      443.47      384.11     53.18 o 
  -9  -8   4      209.64      197.36     58.39 o 
  -8  -8   4      624.97      605.41     50.48 o 
  -7  -8   4       36.68       53.91     39.32 o 
  -6  -8   4      980.95     1050.48     62.09 o 
  -5  -8   4      835.57      862.28     52.71 o 
  -4  -8   4        0.00      138.65     34.59 o 
  -3  -8   4     1201.30     1167.52     90.84 o 
  -2  -8   4      874.68     1010.21     37.29 o 
  -1  -8   4     1982.66     2058.39     71.29 o 
   0  -8   4        1.03       27.28     34.53 o 
   1  -8   4     2465.72     2674.42     93.44 o 
   2  -8   4      627.11      658.14     35.58 o 
   3  -8   4      206.75      213.09     34.93 o 
   4  -8   4        0.69      -23.35     35.78 o 
   5  -8   4     1107.57     1085.52     77.21 o 
   6  -8   4      288.66      263.79     47.20 o 
   7  -8   4       29.86       20.56     56.68 o 
  -9  -7   4      148.53      156.75     50.71 o 
  -8  -7   4      145.71      223.03     44.18 o 
  -7  -7   4      344.94      343.13     40.11 o 
  -6  -7   4     2794.74     2795.83     46.90 o 
  -5  -7   4       25.51       26.70     56.92 o 
  -4  -7   4       29.35       65.29     35.27 o 
  -3  -7   4      680.18      667.79     51.02 o 
  -2  -7   4     3139.84     3410.27     44.90 o 
  -1  -7   4      969.22      982.63     54.23 o 
   0  -7   4       13.74      120.42     32.86 o 
   1  -7   4     1242.48     1290.49     39.48 o 
   2  -7   4      179.63      343.17     36.38 o 
   3  -7   4       59.10      105.99     34.23 o 
   4  -7   4      176.00      185.97     37.80 o 
   5  -7   4     2681.47     2613.33     50.31 o 
   6  -7   4        2.82      -16.68     42.57 o 
   7  -7   4        4.97        3.32     41.63 o 
   8  -7   4      466.56      238.70    242.01 o 
 -10  -6   4       75.41      176.47     53.44 o 
  -9  -6   4      541.58      495.63     48.51 o 
  -8  -6   4      170.91      199.82     40.35 o 
  -7  -6   4     1095.42     1055.17     82.70 o 
  -6  -6   4     1365.76     1384.65     61.83 o 
  -5  -6   4     1272.87     1400.70     40.04 o 
  -4  -6   4       58.46      180.24     34.51 o 
  -3  -6   4        4.72       84.31     34.40 o 
  -2  -6   4     3123.30     3339.72     76.73 o 
  -1  -6   4      277.00      289.98     31.51 o 
   0  -6   4       17.66       78.32     30.81 o 
   1  -6   4       13.01       18.26     39.14 o 
   2  -6   4     2579.15     2581.91    127.40 o 
   3  -6   4      150.75      168.18     33.29 o 
   4  -6   4      862.43      884.54     39.16 o 
   5  -6   4     2371.72     2304.58     74.66 o 
   6  -6   4      478.09      437.23     38.31 o 
   7  -6   4       83.03       76.55     46.53 o 
   8  -6   4       22.89        7.73     43.84 o 
   9  -6   4      976.58      869.86     70.57 o 
 -10  -5   4     1787.67     1877.27     65.44 o 
  -9  -5   4      870.05      761.69     47.06 o 
  -8  -5   4      113.58      228.53     41.49 o 
  -7  -5   4      539.18      464.53     40.33 o 
  -6  -5   4        0.09       23.40     64.92 o 
  -5  -5   4     3095.87     3239.55    183.63 o 
  -4  -5   4     1003.67     1274.97     39.12 o 
  -3  -5   4     1623.94     1749.15     45.93 o 
  -2  -5   4     1818.06     1751.93     38.04 o 
  -1  -5   4        9.60       30.93     31.72 o 
   0  -5   4      654.96      742.96     50.34 o 
   1  -5   4     1420.05     1478.09     36.18 o 
   2  -5   4     2856.93     2875.93     41.71 o 
   3  -5   4      338.27      292.59     33.63 o 
   4  -5   4     1968.02     2186.55    176.46 o 
   5  -5   4      296.55      364.76     44.71 o 
   6  -5   4      917.44      904.35     43.56 o 
   7  -5   4        9.38       27.26     34.52 o 
   8  -5   4     1038.98      991.83     56.33 o 
   9  -5   4      405.99      306.46     70.78 o 
 -10  -4   4     2497.64     2299.52     56.73 o 
  -9  -4   4      386.70      388.93     54.22 o 
  -8  -4   4        1.97       42.25     41.11 o 
  -7  -4   4      184.45      190.02     39.60 o 
  -6  -4   4     1503.75     1758.43     79.00 o 
  -5  -4   4      426.53      451.00     32.42 o 
  -4  -4   4      411.29      663.45     34.15 o 
  -3  -4   4     5792.41     6221.61    161.69 o 
  -2  -4   4     2092.91     2207.61     39.71 o 
  -1  -4   4      128.16       97.65     32.00 o 
   0  -4   4     1175.69     1401.83     37.20 o 
   1  -4   4     7879.81     8064.66    188.99 o 
   2  -4   4       53.53      110.32     30.98 o 
   3  -4   4      144.21      153.43     34.78 o 
   4  -4   4      335.90      366.96     34.84 o 
   5  -4   4     1845.05     1836.56     75.25 o 
   6  -4   4      250.29      310.06     44.67 o 
   7  -4   4      534.69      585.70     42.64 o 
   8  -4   4     1871.07     1857.65     59.81 o 
 -11  -3   4      246.40      204.32     60.49 o 
 -10  -3   4      551.41      497.81     64.91 o 
  -9  -3   4      158.67      172.08     45.69 o 
  -8  -3   4       44.30       21.40     38.28 o 
  -7  -3   4     2123.74     2081.07     47.99 o 
  -6  -3   4     6555.71     6908.38     85.36 o 
  -5  -3   4      930.83      971.08     37.50 o 
  -4  -3   4     2825.28     3131.95    186.19 o 
  -3  -3   4      636.41      567.30     36.73 o 
  -2  -3   4    16502.32    17661.66    176.97 o 
  -1  -3   4      304.32      284.57     34.57 o 
   0  -3   4     5594.04     6354.24     80.51 o 
   1  -3   4     7871.34     7870.67     57.75 o 
   2  -3   4      122.19      313.37     33.66 o 
   3  -3   4     1585.57     1598.34     38.32 o 
   4  -3   4     1589.81     1780.91     45.53 o 
   5  -3   4     3613.30     3562.38     46.09 o 
   6  -3   4      207.68      230.47     38.09 o 
   7  -3   4     1984.03     2099.60    150.35 o 
 -11  -2   4      377.14      281.71     40.51 o 
 -10  -2   4       24.43       74.48     37.87 o 
  -9  -2   4      116.46       76.64     27.91 o 
  -8  -2   4      213.34      186.03     40.31 o 
  -7  -2   4     4764.96     5131.69     56.26 o 
  -6  -2   4     2642.64     2771.33    149.52 o 
  -5  -2   4      471.19      522.01     83.81 o 
  -4  -2   4     2691.67     2668.80     43.50 o 
  -3  -2   4     1144.56     1166.31     41.69 o 
  -2  -2   4     6709.25     6908.26     71.53 o 
  -1  -2   4     1411.13     1605.98     40.67 o 
   0  -2   4    12403.50    12693.59    132.29 o 
   1  -2   4       21.59        2.33     34.35 o 
   2  -2   4      461.13      547.88     36.81 o 
   3  -2   4     1201.47     1194.02     41.24 o 
   4  -2   4    13347.44    14939.88    187.36 o 
   5  -2   4     1107.65     1044.34     35.55 o 
   6  -2   4     1106.35     1001.61     53.76 o 
   7  -2   4     1772.00     1611.21     69.19 o 
 -11  -1   4        2.37      -47.90     47.90 o 
 -10  -1   4      815.88      871.85     40.62 o 
  -9  -1   4      351.92      328.89     30.47 o 
  -8  -1   4        1.01      -14.45     34.46 o 
  -7  -1   4     2354.83     2599.87     54.77 o 
  -6  -1   4        5.47      172.71     39.51 o 
  -5  -1   4     1097.48     1059.18     39.55 o 
  -4  -1   4       63.31      405.79     41.72 o 
  -3  -1   4    11344.76    12430.69    130.31 o 
  -2  -1   4     3740.73     3731.29    202.92 o 
  -1  -1   4       11.98     -183.45    271.98 o 
   0  -1   4     8530.67     9535.85    102.33 o 
   1  -1   4    19702.62    21626.28     95.79 o 
   2  -1   4     7950.06     8153.95     95.98 o 
   3  -1   4      967.83      956.80     42.33 o 
   4  -1   4    23414.72    28532.37   1082.61 o 
   5  -1   4       16.32        8.59     43.28 o 
   6  -1   4      813.60      844.75     52.95 o 
   7  -1   4       14.08       -1.79     53.13 o 
 -11   0   4       45.71       44.02     47.33 o 
 -10   0   4     1417.51     1437.38     44.85 o 
  -9   0   4       76.52       89.44     31.22 o 
  -8   0   4      215.84      192.04     32.85 o 
  -7   0   4     2088.46     2144.39     37.63 o 
  -6   0   4      844.49      930.50     39.95 o 
  -5   0   4        0.65       20.85     35.00 o 
  -4   0   4      383.37      645.76     39.12 o 
  -3   0   4    19585.79    21353.79    246.00 o 
  -2   0   4      182.42      204.48     31.46 o 
  -1   0   4      332.72      270.26     40.50 o 
   0   0   4     2493.07     2616.43    169.74 o 
   1   0   4    37800.14    45082.76   2047.79 o 
   2   0   4     6357.74     6725.35    414.79 o 
   3   0   4     7068.08     7641.76    310.85 o 
   4   0   4    10853.65    10917.37    135.06 o 
   5   0   4     1359.27     1278.66     56.36 o 
   6   0   4       58.67      205.16     68.12 o 
   7   0   4     1664.52     1709.34     75.83 o 
   8   0   4     4194.92     4795.86    117.48 o 
 -10   1   4      458.95      471.09     38.54 o 
  -9   1   4      311.81      287.07     31.01 o 
  -8   1   4        6.44       -3.34     29.67 o 
  -7   1   4     1095.77     1118.88     33.35 o 
  -6   1   4     3369.26     3137.74     51.56 o 
  -5   1   4        0.12       18.68     41.39 o 
  -4   1   4     5682.95     5564.02    122.79 o 
  -3   1   4     1415.29     1256.04     45.30 o 
  -2   1   4     5210.66     4661.66    309.34 o 
  -1   1   4      666.01      629.35     41.13 o 
   0   1   4     9080.15     9385.18    167.43 o 
   1   1   4    12075.67    10713.95    426.60 o 
   2   1   4      159.39      103.32     27.68 o 
   3   1   4     4610.60     4707.72    455.17 o 
   4   1   4     1087.62     1066.03     73.85 o 
   5   1   4     6460.49     6738.24    101.04 o 
   6   1   4       49.13       28.51     59.85 o 
   7   1   4     8019.37     8343.11    112.20 o 
   8   1   4     1846.90     1749.14     81.84 o 
   9   1   4     2326.56     2514.57    114.90 o 
 -10   2   4       40.49      140.15     39.99 o 
  -9   2   4       12.66        3.39     37.06 o 
  -8   2   4       62.75       51.03     28.65 o 
  -7   2   4     5808.06     6426.64     86.14 o 
  -6   2   4     1006.00     1024.19     52.66 o 
  -5   2   4      467.09      486.09     38.35 o 
  -4   2   4     8371.80     7795.62     66.08 o 
  -3   2   4     2363.56     2317.75     48.81 o 
  -2   2   4     1291.16     1100.27     84.54 o 
  -1   2   4       42.85       36.45     24.26 o 
   0   2   4    14236.16    13804.31     97.14 o 
   1   2   4      535.49      559.95     28.97 o 
   2   2   4      199.47      133.10     28.52 o 
   3   2   4       35.56        2.08     26.89 o 
   4   2   4     7944.22     6847.56     70.72 o 
   5   2   4     2931.74     3040.95    115.75 o 
   7   2   4     9065.48    10825.87    120.36 o 
   8   2   4      256.39      234.35     67.47 o 
   9   2   4      525.03      551.68     87.74 o 
 -10   3   4      380.10      416.07     58.70 o 
  -9   3   4      150.04      148.98     50.04 o 
  -8   3   4      449.15      448.95     34.77 o 
  -7   3   4     4800.23     4716.30    257.72 o 
  -6   3   4     1504.65     1642.44     52.39 o 
  -5   3   4        5.16       36.42     35.55 o 
  -4   3   4        2.98      109.99     27.26 o 
  -3   3   4    17372.64    18374.43    441.28 o 
  -2   3   4      491.44      591.26     30.89 o 
  -1   3   4     4620.84     3868.92    105.45 o 
   0   3   4     3947.42     3620.28     89.23 o 
   1   3   4     2246.46     1585.05     39.81 o 
   2   3   4      260.33      225.84     27.60 o 
   3   3   4      256.10      133.03     27.03 o 
   4   3   4     4317.75     3560.44     47.58 o 
   5   3   4        1.08       -4.81     39.13 o 
   6   3   4      151.75      153.16     39.25 o 
   7   3   4     1421.10     1322.50     56.29 o 
  10   3   4      949.61     1001.16     89.88 o 
 -10   4   4     1306.90     1291.45     66.45 o 
  -9   4   4       84.16       56.23     49.39 o 
  -8   4   4     2307.55     2409.13     55.72 o 
  -7   4   4     1505.51     1544.75     44.32 o 
  -6   4   4     1582.50     1518.07    102.01 o 
  -5   4   4        6.29       12.23     25.81 o 
  -4   4   4     5558.11     5654.02    244.57 o 
  -3   4   4     7967.20     8050.94     95.77 o 
  -2   4   4      122.37      285.27     25.98 o 
  -1   4   4     9921.03     9101.10    211.38 o 
   0   4   4        0.11      211.88     28.85 o 
   1   4   4    11608.09    10446.83    169.90 o 
   2   4   4      448.64      497.51     76.34 o 
   3   4   4     6466.32     5190.58    108.90 o 
   4   4   4    10012.31     9117.72    129.06 o 
   5   4   4      675.72      711.12     47.17 o 
   6   4   4     1648.29     1641.27     53.47 o 
   7   4   4     1483.78     1512.68     54.68 o 
   8   4   4     2803.87     2707.96     63.97 o 
   9   4   4       15.15       32.19     49.49 o 
  11   4   4      391.11      430.06     58.22 o 
  -9   5   4        6.78      -14.56     48.85 o 
  -8   5   4      675.74      706.93     51.96 o 
  -7   5   4       10.27        6.20     58.32 o 
  -6   5   4       94.20       63.84     38.83 o 
  -5   5   4       19.11        2.38     27.78 o 
  -4   5   4     5826.15     5559.26    137.37 o 
  -3   5   4       56.79       71.43     29.97 o 
  -2   5   4     1630.76     1763.41     46.06 o 
  -1   5   4     4851.31     4795.68    109.26 o 
   0   5   4     9274.51     9082.69    257.72 o 
   1   5   4    13618.12    12667.38    120.41 o 
   2   5   4      969.07     1076.20     34.85 o 
   3   5   4    12495.95    12207.96    232.13 o 
   4   5   4      598.03     1026.25     41.22 o 
   5   5   4      441.08      342.85     45.07 o 
   6   5   4      149.23      137.21     42.20 o 
   7   5   4     8912.58     8818.41     77.87 o 
   8   5   4      143.79      136.93     41.17 o 
   9   5   4       18.55       23.70     40.98 o 
  10   5   4     1867.47     1923.35     65.80 o 
  11   5   4      512.05      499.11     55.71 o 
  12   5   4      327.34      310.28     72.98 o 
  -9   6   4        3.00       19.43     49.77 o 
  -8   6   4        9.89        6.00     48.44 o 
  -6   6   4       32.00      127.69     29.33 o 
  -5   6   4       82.18      115.79     33.21 o 
  -4   6   4     7075.04     7173.82    117.84 o 
  -3   6   4     1379.96     1355.78     35.92 o 
  -2   6   4     2022.29     2068.40     35.64 o 
  -1   6   4     1212.50     1192.59     51.49 o 
   0   6   4    18126.44    17032.01   1346.43 o 
   1   6   4     3667.18     3651.54     80.18 o 
   2   6   4     1325.79     1256.99     40.30 o 
   3   6   4     2007.86     1728.47     60.82 o 
   4   6   4     8484.92     9195.61     66.60 o 
   5   6   4      358.52      329.90     35.45 o 
   6   6   4     4287.38     4339.88    101.26 o 
   7   6   4     8539.65     8319.18    346.94 o 
   8   6   4      276.63      242.87     36.76 o 
   9   6   4        9.04       13.88     32.76 o 
  10   6   4       14.16        6.09     42.77 o 
  11   6   4     1190.53     1199.98     57.10 o 
  12   6   4      233.80      204.56     52.84 o 
  13   6   4      442.93      144.62    207.28 o 
  -8   7   4       92.74       79.19     49.25 o 
  -6   7   4       84.49      169.87     35.27 o 
  -5   7   4      971.60      964.18     41.37 o 
  -4   7   4     2995.93     2778.40     64.55 o 
  -3   7   4     1572.61     1595.39     54.00 o 
  -2   7   4       22.25       62.20     26.87 o 
  -1   7   4     1489.43     1394.81     42.89 o 
   0   7   4     5251.62     5409.07     50.38 o 
   1   7   4      641.10      643.85     35.64 o 
   2   7   4     4883.45     4853.12    107.60 o 
   3   7   4      357.26      336.34     35.43 o 
   4   7   4     9128.17     9586.34    263.91 o 
   5   7   4      165.92      125.39     33.63 o 
   6   7   4     1382.50     1295.00     55.80 o 
   7   7   4      912.51      925.92     39.32 o 
   8   7   4     2030.12     1999.32    112.92 o 
   9   7   4      491.36      425.77     42.47 o 
  10   7   4      662.11      690.82     46.13 o 
  11   7   4      678.16      621.41     45.11 o 
  12   7   4      179.09      141.16     50.71 o 
  13   7   4      263.44      284.62     74.06 o 
  -8   8   4      621.44      -16.73    123.61 o 
  -7   8   4      319.42      220.73    169.49 o 
  -6   8   4       25.01       64.01     33.60 o 
  -5   8   4      359.23      448.98     35.89 o 
  -4   8   4      540.53      661.49     32.88 o 
  -3   8   4      112.44      152.71     26.27 o 
  -2   8   4       11.17      126.75     26.50 o 
  -1   8   4     6946.74     6970.59    179.02 o 
   0   8   4     1289.77     1299.84     36.84 o 
   1   8   4     2025.10     1990.14     39.48 o 
   2   8   4      561.59      646.56     34.96 o 
   3   8   4     8951.36     9058.56     58.99 o 
   4   8   4     4774.83     4782.49     89.92 o 
   5   8   4       66.36       -4.38     35.59 o 
   6   8   4      433.59      406.30     34.23 o 
   7   8   4      550.80      569.11     59.03 o 
   8   8   4     1574.95     1482.88    124.21 o 
   9   8   4      620.32      628.15     46.39 o 
  10   8   4     3023.34     3010.54    114.95 o 
  11   8   4       28.64       45.13     49.67 o 
  12   8   4      672.53      587.11     53.02 o 
  13   8   4      279.71      248.41     55.35 o 
  -7   9   4        0.31      -38.60     52.03 o 
  -6   9   4      134.97      124.32     46.99 o 
  -5   9   4      187.73      141.36     28.29 o 
  -4   9   4     3510.77     3379.66    111.36 o 
  -3   9   4       10.97        2.72     29.53 o 
  -2   9   4     2211.15     2150.30    109.17 o 
  -1   9   4     4328.21     4335.49     67.93 o 
   0   9   4     1858.81     1927.36     50.27 o 
   1   9   4       97.79      108.07     31.65 o 
   2   9   4      441.89      541.02     34.05 o 
   3   9   4     2440.96     2419.33     40.10 o 
   4   9   4      497.44      438.42     28.55 o 
   5   9   4      421.67      417.08     33.26 o 
   6   9   4        6.13       -4.10     33.81 o 
   7   9   4     1389.98     1380.34     96.43 o 
   8   9   4        1.41       -6.00     37.44 o 
   9   9   4        8.80       22.39     61.80 o 
  10   9   4     1535.53     1450.89     79.73 o 
  11   9   4      966.59      894.69     48.35 o 
  12   9   4      474.79      475.40     62.02 o 
  -6  10   4      173.05      174.72     59.87 o 
  -5  10   4      730.65      688.27     48.66 o 
  -4  10   4     1216.35     1276.72     32.17 o 
  -3  10   4      429.67      433.29     29.63 o 
  -2  10   4      381.39      443.25     36.43 o 
  -1  10   4        0.66      -12.89     49.08 o 
   0  10   4     1332.74     1348.27     83.16 o 
   1  10   4      137.74      158.73     30.94 o 
   2  10   4      918.79      982.40     62.76 o 
   3  10   4       35.31       22.17     31.36 o 
   4  10   4     1613.48     1618.04     45.94 o 
   5  10   4       29.81       15.30     31.36 o 
   6  10   4     1086.88     1109.04     34.85 o 
   7  10   4     4917.96     5248.00     52.35 o 
   8  10   4      271.38      270.23     37.29 o 
   9  10   4      533.40      509.73     37.10 o 
  10  10   4      259.25      285.63     42.69 o 
  11  10   4     1061.56      988.62     96.00 o 
  12  10   4       24.35      -17.13     51.66 o 
  -5  11   4     1186.46     1191.81    172.71 o 
  -4  11   4      105.25      143.77     33.39 o 
  -3  11   4      305.51      303.07     36.46 o 
  -2  11   4        2.28       16.18     29.90 o 
  -1  11   4     2625.16     2813.70     43.89 o 
   0  11   4     1215.79     1337.03     39.60 o 
   1  11   4       59.95       68.88     36.08 o 
   2  11   4     5749.57     6256.05    181.13 o 
   3  11   4      324.07      335.68     38.15 o 
   4  11   4     2085.48     2289.99     43.70 o 
   5  11   4     1135.38     1186.58    105.49 o 
   6  11   4     3680.46     3950.25    188.95 o 
   7  11   4      879.03      930.25     38.81 o 
   8  11   4      163.91      109.19     35.92 o 
   9  11   4      669.11      651.74     43.76 o 
  10  11   4      523.08      439.59     72.74 o 
  11  11   4       12.16       -0.01     44.66 o 
  -4  12   4      201.93      233.19     56.65 o 
  -3  12   4        0.36       -3.72     36.81 o 
  -2  12   4        4.03       59.85     33.16 o 
  -1  12   4     1868.02     1887.92     40.49 o 
   0  12   4      501.64      556.25     72.71 o 
   1  12   4        0.81       37.26     34.21 o 
   2  12   4     1062.24     1073.93     49.59 o 
   3  12   4     2956.30     3126.30    122.13 o 
   4  12   4      100.73      158.01     35.06 o 
   5  12   4       49.69        9.96     35.26 o 
   6  12   4      972.94     1018.97     64.12 o 
   7  12   4      513.54      483.20     36.35 o 
   8  12   4       25.67      115.46     41.27 o 
   9  12   4      411.82      328.31     46.64 o 
  10  12   4     1831.65     1791.47    147.16 o 
  11  12   4       40.12        8.68     50.90 o 
  -3  13   4       17.10      -16.32     49.07 o 
  -2  13   4      589.13      551.16     35.11 o 
  -1  13   4      649.62      692.39     93.55 o 
   0  13   4      447.99      444.81     41.64 o 
   1  13   4        2.24        7.32     45.70 o 
   2  13   4      241.89      240.10     68.43 o 
   3  13   4     1610.95     1691.68     67.63 o 
   4  13   4      220.66      218.07     34.57 o 
   5  13   4     1047.94     1146.34     37.86 o 
   6  13   4       11.92       43.18     32.50 o 
   7  13   4      459.34      511.87     46.26 o 
   8  13   4       11.65       15.75     40.85 o 
   9  13   4      700.04      626.18     47.68 o 
  10  13   4      804.04      707.20    106.93 o 
  -1  14   4       43.85        5.94     45.56 o 
   0  14   4      279.80      241.80     44.48 o 
   1  14   4       13.27       31.49     53.65 o 
   2  14   4      342.81      367.74     41.16 o 
   3  14   4      122.86      106.90     73.67 o 
   4  14   4       64.48       25.41     40.25 o 
   5  14   4      279.14      291.99     85.59 o 
   6  14   4      260.30      248.77     50.76 o 
   7  14   4      686.34      640.83     43.67 o 
   8  14   4        1.05      -22.50     49.11 o 
   9  14   4      278.06      160.72     50.76 o 
   2  15   4      962.31      936.49     51.16 o 
   3  15   4       87.62      126.18     48.25 o 
   4  15   4       29.60       54.30     48.28 o 
   5  15   4       11.50       82.47     48.06 o 
   6  15   4      858.02      884.71     51.62 o 
  -5 -10   5      129.48       82.42     46.81 o 
  -4 -10   5       36.26       40.25     46.18 o 
  -3 -10   5      153.01      110.16     42.81 o 
  -2 -10   5      955.72      840.14     46.18 o 
  -1 -10   5      152.37      116.84     42.89 o 
   0 -10   5      705.99      649.74     42.28 o 
   1 -10   5      148.77       75.49     48.75 o 
   2 -10   5      208.80      213.75     58.74 o 
   3 -10   5       58.98       78.03     65.79 o 
  -7  -9   5     1049.00      780.31     51.56 o 
  -6  -9   5      176.18      168.36     94.88 o 
  -5  -9   5      146.22      121.99     41.49 o 
  -4  -9   5       55.43      131.74     38.55 o 
  -3  -9   5     1056.21     1108.64    112.59 o 
  -2  -9   5      445.02      340.87     46.07 o 
  -1  -9   5       75.30       20.27     39.26 o 
   0  -9   5      805.28      816.30     50.49 o 
   1  -9   5      494.82      486.28     40.59 o 
   2  -9   5      683.97      739.61     41.53 o 
   3  -9   5        0.05        3.20     41.00 o 
   4  -9   5      829.94      642.88    116.30 o 
   5  -9   5      156.24      164.43     46.73 o 
  -8  -8   5        0.14      -60.70     60.70 o 
  -7  -8   5      255.07       88.15    108.29 o 
  -6  -8   5        2.93       18.48     39.11 o 
  -5  -8   5      251.78      298.13     40.43 o 
  -4  -8   5      294.49      283.73     38.01 o 
  -3  -8   5     1935.17     2179.77     43.53 o 
  -2  -8   5      111.72      142.25     83.99 o 
  -1  -8   5      100.75      106.82     37.04 o 
   0  -8   5      305.95      319.72     46.84 o 
   1  -8   5     3494.44     3474.79    174.75 o 
   2  -8   5      726.80      860.03     38.93 o 
   3  -8   5       18.54       72.08     38.82 o 
   4  -8   5      825.67      777.12    127.26 o 
   5  -8   5       92.87       68.07     38.90 o 
   6  -8   5       39.11       84.27     50.46 o 
  -8  -7   5        0.43       10.71     45.10 o 
  -7  -7   5       41.74       10.83     39.25 o 
  -6  -7   5      840.46      841.93     46.48 o 
  -5  -7   5        0.64      -47.65     47.89 o 
  -4  -7   5      716.15      753.30     61.79 o 
  -3  -7   5     3626.92     3635.45     65.65 o 
  -2  -7   5     2144.19     2279.07     74.70 o 
  -1  -7   5        0.53       34.04     34.82 o 
   0  -7   5      112.79      135.68     35.03 o 
   1  -7   5     4819.85     5115.33    222.51 o 
   2  -7   5       54.76      116.28     65.80 o 
   3  -7   5      713.32      671.60     36.67 o 
   4  -7   5        3.73      -16.46     39.29 o 
   5  -7   5     1247.48     1234.72     53.11 o 
   6  -7   5        1.61       17.55     38.49 o 
   7  -7   5      449.33      404.24     53.18 o 
  -9  -6   5      270.26      195.76     48.76 o 
  -8  -6   5       13.92      -11.03     39.28 o 
  -7  -6   5     1256.60     1214.15     44.70 o 
  -6  -6   5     1872.99     1855.20     47.32 o 
  -5  -6   5      597.56      592.67     36.59 o 
  -4  -6   5     2239.11     2378.64     42.60 o 
  -3  -6   5      101.11       48.31     36.35 o 
  -2  -6   5     1427.21     1457.39     38.26 o 
  -1  -6   5       22.66      -14.79     27.71 o 
   0  -6   5     2827.72     2884.68    126.45 o 
   1  -6   5       39.25       47.05     27.22 o 
   2  -6   5       99.16      181.42     37.36 o 
   3  -6   5      465.32      537.57     39.36 o 
   4  -6   5     1926.12     2016.04     42.17 o 
   5  -6   5     2294.80     2252.94    167.87 o 
   6  -6   5        4.07       -8.47     43.65 o 
   7  -6   5      553.31      562.65     60.41 o 
   8  -6   5      176.51      165.45     48.57 o 
  -9  -5   5      207.53      182.40     54.29 o 
  -8  -5   5       86.94      119.54     44.36 o 
  -7  -5   5     3059.03     2961.85     90.78 o 
  -6  -5   5      149.53       84.35     34.94 o 
  -5  -5   5       54.25       67.40     35.35 o 
  -4  -5   5       61.82      130.71     39.32 o 
  -3  -5   5     1153.31     1130.19    132.35 o 
  -2  -5   5       46.18       51.52     30.81 o 
  -1  -5   5     3154.81     3201.87     42.94 o 
   0  -5   5     3057.77     3197.13     40.62 o 
   1  -5   5      308.35      291.15     30.92 o 
   2  -5   5      101.93      139.83     31.51 o 
   3  -5   5        8.10      -33.33     33.33 o 
   4  -5   5     4502.45     4851.34    117.97 o 
   5  -5   5     2725.16     2543.44     59.40 o 
   6  -5   5       46.53      127.90     38.94 o 
   7  -5   5      426.05      398.51     41.07 o 
   8  -5   5      176.54      195.55     54.60 o 
   9  -5   5      203.97      175.19     64.95 o 
 -10  -4   5     1406.78     1401.99     55.28 o 
  -9  -4   5       16.58       50.96     63.50 o 
  -8  -4   5      150.32      159.69     50.63 o 
  -7  -4   5      361.20      395.83     39.92 o 
  -6  -4   5      476.13      551.14     40.53 o 
  -5  -4   5       17.28      -16.76     33.23 o 
  -4  -4   5     3872.51     4072.89     89.22 o 
  -3  -4   5     2181.31     2166.25    142.74 o 
  -2  -4   5        5.07      -28.41     38.73 o 
  -1  -4   5     2553.56     2553.54     54.86 o 
   0  -4   5     1257.74     1325.90     72.27 o 
   1  -4   5     1860.99     1796.17     37.53 o 
   2  -4   5      436.17      420.60     34.37 o 
   3  -4   5       11.14       -0.76     39.11 o 
   4  -4   5     2581.26     2408.58     42.37 o 
   5  -4   5        6.92       14.48     35.71 o 
   6  -4   5        0.20       64.49     38.28 o 
   7  -4   5      146.93      160.09     40.39 o 
   8  -4   5     1850.18     1683.99     96.35 o 
 -10  -3   5      999.83      979.73     45.25 o 
  -9  -3   5      107.61      113.33     44.66 o 
  -8  -3   5     1779.38     1820.22     81.09 o 
  -7  -3   5       91.16       54.39     38.64 o 
  -6  -3   5      823.82      848.36     39.08 o 
  -5  -3   5        5.07      -17.74     41.77 o 
  -4  -3   5     6896.77     7336.05    114.61 o 
  -3  -3   5     3185.82     3449.43    169.97 o 
  -2  -3   5      918.60      966.67     39.12 o 
  -1  -3   5      184.00      170.07     34.64 o 
   0  -3   5      395.22      462.13     47.26 o 
   1  -3   5     7035.33     6991.76     52.85 o 
   2  -3   5     1079.47     1260.33     80.08 o 
   3  -3   5     3897.16     3872.44     81.73 o 
   4  -3   5      106.73      105.71     30.57 o 
   5  -3   5      900.49      910.58     34.03 o 
   6  -3   5      192.45      233.35     40.71 o 
   7  -3   5     3463.28     3395.64    134.78 o 
   8  -3   5     2356.85     2217.92     97.12 o 
 -10  -2   5       98.03       70.93     45.85 o 
  -9  -2   5      242.19      197.78     33.30 o 
  -8  -2   5     1568.98     1487.79     43.71 o 
  -7  -2   5     1230.02     1335.17     41.02 o 
  -6  -2   5     1199.55     1207.77     53.40 o 
  -5  -2   5        6.96      -29.50     37.21 o 
  -4  -2   5     5656.05     5961.86     60.31 o 
  -3  -2   5      367.23      357.88     35.30 o 
  -2  -2   5     3475.13     3644.63     99.66 o 
  -1  -2   5      426.00      438.10     34.34 o 
   0  -2   5     9082.04    10447.77    681.54 o 
   1  -2   5      379.10      375.41     34.17 o 
   2  -2   5      220.01      350.41     48.73 o 
   3  -2   5     5260.72     5208.73    178.49 o 
   4  -2   5     7171.09     7344.29     58.93 o 
   5  -2   5      528.72      591.55     34.98 o 
   6  -2   5      329.32      369.25     42.69 o 
   7  -2   5     3397.47     3722.09    182.22 o 
 -10  -1   5      115.63      132.98     39.57 o 
  -9  -1   5        9.23       20.70     32.43 o 
  -8  -1   5      311.34      309.32     34.95 o 
  -7  -1   5     3909.80     4119.72     64.90 o 
  -6  -1   5     1420.74     1299.45     40.85 o 
  -5  -1   5       38.85       28.88     33.97 o 
  -4  -1   5     4646.65     5041.06    408.23 o 
  -3  -1   5     2967.94     3210.03    237.68 o 
  -2  -1   5     2229.17     2058.22     41.37 o 
  -1  -1   5     4350.84     4547.91    148.39 o 
   0  -1   5    22787.43    25632.79    488.96 o 
   1  -1   5     3813.38     3852.42     48.04 o 
   2  -1   5     1316.18     1598.63    281.43 o 
   3  -1   5       24.64       37.66     33.07 o 
   4  -1   5    16165.30    17888.70    829.89 o 
   5  -1   5      361.54      349.05     41.52 o 
   6  -1   5      821.09     1030.40     49.62 o 
   7  -1   5      868.56      907.24     60.08 o 
   8  -1   5      331.25      486.88     74.77 o 
 -10   0   5      808.68      787.49     50.04 o 
  -9   0   5        9.16       -7.43     32.30 o 
  -8   0   5      538.36      550.14     42.71 o 
  -7   0   5     5510.88     5570.45     71.66 o 
  -6   0   5        5.79       11.63     34.92 o 
  -5   0   5     3496.61     3446.32    125.71 o 
  -4   0   5      175.67      415.28     37.56 o 
  -3   0   5     8906.48     9222.47    307.09 o 
  -2   0   5     1570.29     1474.60     61.88 o 
  -1   0   5    17187.45    17993.06    721.49 o 
   0   0   5     6894.16     6755.16    105.33 o 
   1   0   5     8214.19     8004.65    309.83 o 
   2   0   5     2169.01     1911.02     41.51 o 
   3   0   5     1917.28     1764.05     83.69 o 
   4   0   5     3749.17     3813.29     55.78 o 
   5   0   5       16.33       12.83     38.62 o 
   6   0   5      534.60      676.34     83.26 o 
   7   0   5      167.81      196.56     55.76 o 
   8   0   5     1679.49     1684.10     84.43 o 
   9   0   5       15.94      -25.90     64.69 o 
 -10   1   5      598.63      551.18     47.46 o 
  -9   1   5        7.73      -28.34     36.39 o 
  -8   1   5     2018.49     2083.28     33.92 o 
  -7   1   5        0.69      -21.04     41.63 o 
  -6   1   5      249.56      273.07     36.09 o 
  -5   1   5     1196.68     1321.84     49.05 o 
  -4   1   5     7621.40     7867.01     61.87 o 
  -3   1   5      731.38      706.78     39.01 o 
  -2   1   5       71.15      211.16     36.55 o 
  -1   1   5     8292.86     8122.30    107.47 o 
   0   1   5     3009.28     2404.02    210.99 o 
   1   1   5     1439.15     1156.96     39.17 o 
   2   1   5     5777.70     5660.27    167.44 o 
   3   1   5    17252.60    18342.35    632.51 o 
   4   1   5     1757.51     1781.77    155.87 o 
   5   1   5      189.53      166.76     43.04 o 
   6   1   5     2397.71     2400.53     73.58 o 
   7   1   5     4662.57     4451.94     76.87 o 
   8   1   5     2994.43     2969.31     82.40 o 
   9   1   5      287.64      233.59     68.57 o 
  10   1   5     2181.74     2242.24    100.04 o 
 -10   2   5      129.39      183.85     44.59 o 
  -9   2   5      888.74      813.43     40.32 o 
  -8   2   5      283.20      295.56     28.27 o 
  -7   2   5     2090.09     2067.92     99.48 o 
  -6   2   5        3.87        7.54     35.09 o 
  -5   2   5     3307.49     3288.53     49.50 o 
  -4   2   5     8763.40     9023.42    170.94 o 
  -3   2   5      224.21      243.35     36.49 o 
  -2   2   5     6732.52     7675.96     68.21 o 
  -1   2   5      311.45      218.26     23.15 o 
   0   2   5      969.65      784.60     26.97 o 
   1   2   5       73.29      102.41     24.41 o 
   2   2   5     7552.34     7046.10     71.32 o 
   3   2   5    13390.58    13569.19    248.07 o 
   4   2   5      546.48      637.14     36.97 o 
   5   2   5      477.43      458.39     51.17 o 
   6   2   5     1341.17     1312.48     74.69 o 
   7   2   5     8649.85     9565.71    106.61 o 
   8   2   5      119.58      185.47     61.54 o 
   9   2   5       12.66        3.47     69.20 o 
  10   2   5      544.10      589.26     83.68 o 
 -10   3   5       16.17       45.23     59.00 o 
  -9   3   5      969.12      941.81     37.53 o 
  -8   3   5      215.25      249.67     29.10 o 
  -7   3   5     1744.14     1764.32    148.45 o 
  -6   3   5      304.48      372.79     49.22 o 
  -5   3   5     2018.06     2017.10    149.84 o 
  -4   3   5      668.74      697.48     37.94 o 
  -3   3   5     1562.44     1441.27     37.77 o 
  -2   3   5      349.53      383.56     29.12 o 
  -1   3   5     1141.74      976.58     28.29 o 
   0   3   5     2346.18     1870.49     45.44 o 
   1   3   5       15.52       15.30     21.36 o 
   2   3   5     4571.32     4041.17     49.28 o 
   3   3   5      125.19       81.85     20.97 o 
   4   3   5     9565.00     8528.75    128.48 o 
   5   3   5      164.15      183.82     41.03 o 
   6   3   5     7248.01     7595.48     77.87 o 
   7   3   5     8113.06     8331.07    132.69 o 
   9   3   5      970.48     1097.85     77.67 o 
  10   3   5      492.23      511.94     75.50 o 
  11   3   5     1560.74     1743.89    120.97 o 
  -9   4   5      409.63      372.05     45.42 o 
  -8   4   5     1971.64     1910.69     51.93 o 
  -7   4   5     1670.00     1676.66    117.10 o 
  -6   4   5        0.92       45.83     39.81 o 
  -5   4   5     2901.92     2797.49     45.19 o 
  -4   4   5      557.38      655.25     35.84 o 
  -3   4   5     2270.98     2108.60     39.59 o 
  -2   4   5      682.81      722.99     35.27 o 
  -1   4   5    21516.10    22230.58    516.55 o 
   0   4   5     2134.58     1730.02     70.27 o 
   1   4   5      870.08      901.08     24.16 o 
   2   4   5    14867.13    14097.41    277.03 o 
   3   4   5     6587.89     6274.45     67.88 o 
   4   4   5     3588.37     3389.61    101.94 o 
   5   4   5      168.13      155.40     35.89 o 
   6   4   5    14425.63    14626.73    121.30 o 
   7   4   5        4.16       13.07     35.88 o 
   8   4   5      362.75      373.79     44.49 o 
  11   4   5      353.08      317.76     68.52 o 
  -9   5   5       42.94      -31.46     59.14 o 
  -8   5   5     1091.31     1117.28     48.52 o 
  -7   5   5       21.93      -10.93    100.77 o 
  -6   5   5      432.93      467.97     77.05 o 
  -5   5   5      787.72      909.34     39.71 o 
  -4   5   5     2892.27     3095.25     35.93 o 
  -3   5   5      385.85      396.53     34.70 o 
  -2   5   5      269.18      418.42     29.26 o 
  -1   5   5    10556.40    10490.90    233.23 o 
   0   5   5     6523.87     6896.90    206.94 o 
   1   5   5       81.13      124.92     30.41 o 
   2   5   5      330.27      367.73     25.46 o 
   3   5   5    19388.49    19220.57    311.24 o 
   4   5   5      314.09      328.12     31.24 o 
   5   5   5     1269.13     1081.69     33.29 o 
   6   5   5     1157.32     1130.78     46.96 o 
   7   5   5     8624.33     8733.23    105.30 o 
   8   5   5       21.32       18.34     42.84 o 
   9   5   5      751.74      743.84     38.69 o 
  10   5   5     4865.18     5102.86     79.67 o 
  12   5   5        7.07      -16.36     77.41 o 
  -9   6   5      358.80      317.04     53.16 o 
  -8   6   5      386.36      369.61     46.21 o 
  -7   6   5      301.84      308.50    103.28 o 
  -6   6   5      349.25      366.63     35.61 o 
  -5   6   5      841.52      957.61     47.62 o 
  -4   6   5     9328.08    10039.36    153.23 o 
  -3   6   5       16.35        7.08     26.13 o 
  -2   6   5     3088.09     2930.56     78.45 o 
  -1   6   5     2548.53     2482.77     70.59 o 
   0   6   5     7693.15     8219.00    190.27 o 
   1   6   5     1225.66     1100.08     45.68 o 
   2   6   5     9562.84     9237.63    129.53 o 
   3   6   5     3800.20     3608.00    167.87 o 
   4   6   5       84.93      225.22     35.64 o 
   5   6   5     2807.93     2502.45     79.77 o 
   6   6   5     1900.18     1907.14     42.22 o 
   7   6   5     4930.99     5014.69     60.49 o 
   8   6   5        0.98       15.00     38.34 o 
   9   6   5      897.69      885.56     42.14 o 
  10   6   5      901.02      839.38     53.51 o 
  11   6   5      262.32      214.00     40.82 o 
  12   6   5       18.78       28.46     81.61 o 
  13   6   5      182.74      197.92     75.20 o 
  -8   7   5        8.53      -30.83     52.96 o 
  -7   7   5      407.64      387.60     69.77 o 
  -6   7   5      795.92      769.82     45.95 o 
  -5   7   5     1634.04     1797.55     44.29 o 
  -4   7   5     2918.92     2983.36    112.94 o 
  -3   7   5       35.51       35.45     27.90 o 
  -2   7   5     1134.99     1157.37     30.09 o 
  -1   7   5      135.97      117.78     27.29 o 
   0   7   5      962.45      943.04     30.42 o 
   1   7   5      535.71      552.57     29.59 o 
   2   7   5     3496.00     3536.30     45.38 o 
   3   7   5      132.86      145.39     34.20 o 
   4   7   5     1182.26     1831.70     51.14 o 
   5   7   5      516.52      447.72     37.84 o 
   6   7   5     2294.95     2253.22     42.31 o 
   7   7   5     3641.67     3527.83     80.66 o 
   8   7   5      404.26      481.14     36.53 o 
   9   7   5      407.92      392.64     46.70 o 
  10   7   5       34.00       56.37     46.09 o 
  11   7   5      807.35      798.35     48.45 o 
  12   7   5        0.03       21.36     57.19 o 
  13   7   5      934.21      967.87     75.92 o 
  -7   8   5      292.96       10.70     76.08 o 
  -6   8   5       90.56      104.65     33.51 o 
  -5   8   5     1599.46     1608.99     36.09 o 
  -4   8   5       25.09       21.65     29.62 o 
  -3   8   5       39.88       13.66     27.84 o 
  -2   8   5      718.86      687.40     47.21 o 
  -1   8   5     9967.80     9666.54    324.56 o 
   0   8   5      937.17      977.81     29.68 o 
   1   8   5      437.96      459.71     33.98 o 
   2   8   5     5348.70     5347.64     52.44 o 
   3   8   5     4073.95     4143.79     59.60 o 
   4   8   5     4598.20     4856.24     48.48 o 
   5   8   5       20.54       35.98     32.34 o 
   6   8   5     6274.09     6204.57    203.13 o 
   7   8   5      279.31      252.48     35.72 o 
   8   8   5        8.29       97.26     37.85 o 
   9   8   5      151.79      134.31     36.75 o 
  10   8   5     2998.68     3156.16     56.18 o 
  11   8   5       51.79       66.12     41.06 o 
  12   8   5       59.81       66.06     48.01 o 
  13   8   5     1291.76     1326.24     66.70 o 
  -7   9   5       50.06       26.73     61.44 o 
  -6   9   5      896.72      850.99     44.42 o 
  -5   9   5      221.53      244.40     34.11 o 
  -4   9   5      523.76      583.03     33.70 o 
  -3   9   5      398.67      417.05     30.53 o 
  -2   9   5      977.55     1103.24     57.86 o 
  -1   9   5     5506.34     5483.04    146.29 o 
   0   9   5      207.25      236.42     27.21 o 
   1   9   5      432.53      407.28     28.04 o 
   2   9   5      208.53      251.34     32.42 o 
   3   9   5     3413.44     3281.78     84.84 o 
   4   9   5      218.12      204.98     32.47 o 
   5   9   5     3039.74     3017.99     42.31 o 
   6   9   5      395.37      378.21     50.86 o 
   7   9   5      750.74      722.75     36.46 o 
   8   9   5     1900.57     2002.03     74.44 o 
   9   9   5      964.62      962.35     39.53 o 
  10   9   5     2738.80     2722.29    103.79 o 
  11   9   5      171.21      173.64     50.20 o 
  12   9   5      373.57      452.94     51.29 o 
  13   9   5      152.64      206.12     60.76 o 
  -6  10   5      463.77      406.25     53.28 o 
  -5  10   5      479.57      453.81     36.79 o 
  -4  10   5     1079.51     1179.66     42.94 o 
  -3  10   5      110.12      114.95     28.56 o 
  -2  10   5     1715.05     1968.76     56.60 o 
  -1  10   5      349.59      355.88     43.85 o 
   0  10   5      625.41      655.10     32.42 o 
   1  10   5       38.70       71.87     35.61 o 
   2  10   5     4007.74     4101.15     88.01 o 
   3  10   5     1028.69      989.79     60.15 o 
   4  10   5      351.46      489.17     73.34 o 
   5  10   5     3777.21     3696.10     43.57 o 
   6  10   5     1553.66     1464.71     36.15 o 
   7  10   5     2090.24     2118.80     44.21 o 
   8  10   5       95.91       51.39     36.36 o 
   9  10   5     2535.08     2495.40     44.63 o 
  10  10   5     1038.09     1017.79     64.88 o 
  11  10   5       40.62       22.61     44.56 o 
  12  10   5       28.47       64.35     54.30 o 
  -5  11   5      973.22     1037.51     51.56 o 
  -4  11   5      145.60      159.61     35.54 o 
  -3  11   5       20.93       17.89     33.07 o 
  -2  11   5     1138.91     1130.28     35.31 o 
  -1  11   5      160.17      206.84     29.14 o 
   0  11   5        6.47       16.96     34.94 o 
   1  11   5       56.17       30.58     35.82 o 
   2  11   5     4868.83     5209.26    124.73 o 
   3  11   5       17.62       43.59     39.75 o 
   4  11   5      164.38      417.45     45.43 o 
   5  11   5     1728.73     1789.09     78.84 o 
   6  11   5     2438.78     2496.64     44.16 o 
   7  11   5     1245.01     1277.89     40.16 o 
   8  11   5      118.96      197.33     35.86 o 
   9  11   5     1374.17     1425.77     39.90 o 
  10  11   5        0.45       27.13     41.37 o 
  11  11   5       12.96       44.60     43.86 o 
  12  11   5       15.25       14.45     48.50 o 
  -4  12   5       27.13       39.89     41.87 o 
  -3  12   5      224.84      145.43     33.70 o 
  -2  12   5        3.06      -27.35     41.64 o 
  -1  12   5     1219.90     1168.36     56.39 o 
   0  12   5      221.88      198.79     34.76 o 
   1  12   5      622.11      689.22     36.50 o 
   2  12   5     1861.00     1985.15     58.72 o 
   3  12   5      615.57      597.42     60.73 o 
   4  12   5       22.11       62.26     40.99 o 
   5  12   5       79.27      111.52     34.96 o 
   6  12   5     2009.97     2183.22    100.27 o 
   7  12   5      130.99      122.06     35.02 o 
   8  12   5      489.37      597.46     80.55 o 
   9  12   5        5.18       51.30     40.85 o 
  10  12   5     1498.06     1521.36     51.10 o 
  11  12   5        4.58      -43.59     48.56 o 
  -3  13   5      270.96      236.44     39.97 o 
  -2  13   5      615.19      546.62     38.24 o 
  -1  13   5      567.00      544.81     34.76 o 
   0  13   5       15.64       66.89     39.74 o 
   1  13   5      899.70      912.38     47.20 o 
   2  13   5       65.34       20.88     33.63 o 
   3  13   5      190.45      229.87     60.76 o 
   4  13   5       25.34        5.88     33.44 o 
   5  13   5     1186.74     1215.98     49.83 o 
   6  13   5      524.69      489.66     40.21 o 
   7  13   5       27.55       40.32     40.63 o 
   8  13   5      997.96     1142.98     45.28 o 
   9  13   5      332.25      350.63     41.96 o 
  10  13   5     1137.45     1261.64     83.60 o 
  -1  14   5      122.01       37.08     39.93 o 
   0  14   5        0.68       65.00     39.24 o 
   1  14   5      177.12      195.67     39.97 o 
   2  14   5      244.64      246.04     84.19 o 
   3  14   5      129.48       92.85     40.18 o 
   4  14   5        8.46       19.15     32.12 o 
   5  14   5     1181.14     1269.56     44.78 o 
   6  14   5       55.72       84.79     40.30 o 
   7  14   5       45.22      114.44     40.45 o 
   8  14   5      355.76      250.56    112.57 o 
   9  14   5      821.73      632.68    132.77 o 
   1  15   5       51.69       72.49     47.40 o 
   2  15   5     1215.01     1254.99     53.01 o 
   3  15   5        8.50        0.66     51.48 o 
   4  15   5      278.40      371.27     47.06 o 
   5  15   5      411.11      404.38     84.32 o 
   6  15   5      716.28      716.78     51.66 o 
   7  15   5       11.63      -21.31     97.26 o 
  -3 -10   6      101.68       58.12     46.63 o 
  -2 -10   6      205.32       75.70     52.57 o 
  -1 -10   6       32.59       25.44     46.31 o 
   0 -10   6      394.82      246.81     52.68 o 
   1 -10   6      397.40      343.06     47.31 o 
  -5  -9   6        6.68       38.61     51.61 o 
  -4  -9   6      437.66      339.05     46.71 o 
  -3  -9   6      296.81      269.57     93.40 o 
  -2  -9   6      187.15      237.33     44.33 o 
  -1  -9   6       73.21       44.47     38.54 o 
   0  -9   6     1279.25     1163.49    131.90 o 
   1  -9   6        9.45        1.27     62.52 o 
   2  -9   6        0.03       -0.85     42.16 o 
   3  -9   6      194.50      198.43     46.38 o 
   4  -9   6      399.57      329.94    125.63 o 
  -6  -8   6       63.55       67.87     46.98 o 
  -5  -8   6      164.23      123.87     48.81 o 
  -4  -8   6        8.76      -46.03     70.64 o 
  -3  -8   6     1734.05     1880.31    144.98 o 
  -2  -8   6       87.89       64.33     39.36 o 
  -1  -8   6     1198.93     1251.64     43.49 o 
   0  -8   6     1142.29     1172.11     44.16 o 
   1  -8   6      413.70      428.98     56.11 o 
   2  -8   6       26.86       22.86     38.70 o 
   3  -8   6      141.08       92.43     38.86 o 
   4  -8   6      815.81      863.99     45.92 o 
   5  -8   6       58.16       83.70     49.74 o 
  -7  -7   6      190.51      122.48     50.84 o 
  -6  -7   6        0.26      -39.41     39.41 o 
  -5  -7   6      588.07      603.40     41.68 o 
  -4  -7   6     1430.09     1438.18     41.25 o 
  -3  -7   6     1762.55     1705.57     89.31 o 
  -2  -7   6       55.69       69.13     33.58 o 
  -1  -7   6     1646.10     1556.75     39.10 o 
   0  -7   6      157.86      148.69     43.06 o 
   1  -7   6     1707.74     1691.02     39.97 o 
   2  -7   6       79.30       84.09     32.88 o 
   3  -7   6      852.97      911.72     39.27 o 
   4  -7   6      392.95      313.66     47.37 o 
   5  -7   6       30.32       50.52     38.61 o 
   6  -7   6      199.03      197.75     47.24 o 
   7  -7   6      249.26      175.05     56.11 o 
  -8  -6   6      393.62      396.75     94.67 o 
  -7  -6   6      755.20      786.34     43.16 o 
  -6  -6   6       74.93       66.83     39.99 o 
  -5  -6   6       58.41       59.47     56.78 o 
  -4  -6   6     3343.11     3506.90     50.33 o 
  -3  -6   6      738.83      870.37     80.80 o 
  -2  -6   6       43.57       74.88     39.20 o 
  -1  -6   6      309.48      343.23     36.43 o 
   0  -6   6     1713.61     1814.24     40.31 o 
   1  -6   6     1839.86     2034.39     80.54 o 
   2  -6   6     1776.91     1993.70     43.82 o 
   3  -6   6     3565.52     3601.47     89.69 o 
   4  -6   6       70.50       65.41     33.26 o 
   5  -6   6       47.85       55.40     39.31 o 
   6  -6   6       15.02       31.99     47.44 o 
   7  -6   6     1396.35     1331.03     54.21 o 
   8  -6   6      263.27      300.63     62.40 o 
  -9  -5   6      184.01      102.20     61.97 o 
  -8  -5   6        2.61      -24.88     47.69 o 
  -7  -5   6     2125.67     2262.57     51.76 o 
  -6  -5   6      535.25      499.53     82.27 o 
  -5  -5   6      752.03      815.41     36.92 o 
  -4  -5   6     1667.65     1796.70     40.87 o 
  -3  -5   6      153.65      148.83     68.54 o 
  -2  -5   6      432.92      479.69     41.77 o 
  -1  -5   6      603.62      537.17     38.40 o 
   0  -5   6     2946.34     3199.69     45.84 o 
   1  -5   6        0.57       89.80     76.54 o 
   2  -5   6     1985.37     1933.21     42.07 o 
   3  -5   6     1304.18     1260.53     85.70 o 
   4  -5   6     2209.38     2197.84     42.76 o 
   5  -5   6      439.55      464.95     44.54 o 
   6  -5   6      225.30      192.28     40.22 o 
   7  -5   6     1367.02     1429.80     53.56 o 
   8  -5   6       22.51       -4.19     53.67 o 
   9  -5   6       19.03       15.18     66.00 o 
  -9  -4   6      120.42      145.42     55.07 o 
  -8  -4   6       44.21       60.27     41.19 o 
  -7  -4   6      729.30      679.99     41.59 o 
  -6  -4   6      224.56      165.16     68.17 o 
  -5  -4   6      526.12      537.73     84.22 o 
  -4  -4   6      331.61      336.07     36.27 o 
  -3  -4   6      918.87     1026.53     52.69 o 
  -2  -4   6      282.29      274.36     47.36 o 
  -1  -4   6     4630.89     4941.76     45.76 o 
   0  -4   6     3576.80     3599.01    137.50 o 
   1  -4   6      956.81     1050.60     35.07 o 
   2  -4   6      464.73      443.49     31.57 o 
   3  -4   6       58.47       61.65     50.51 o 
   4  -4   6     5083.82     5652.53    211.24 o 
   5  -4   6     1629.50     1623.69     44.98 o 
   6  -4   6     2028.16     2207.29     66.29 o 
   7  -4   6      277.59      297.36     45.98 o 
   8  -4   6       73.47      109.59     57.21 o 
  -9  -3   6       62.10      106.97     41.59 o 
  -8  -3   6     1527.26     1503.41     46.39 o 
  -7  -3   6      243.10      241.87     36.01 o 
  -6  -3   6      183.48      198.49     35.04 o 
  -5  -3   6     1511.67     1623.50     89.38 o 
  -4  -3   6     6951.87     7646.63    155.66 o 
  -3  -3   6     2462.99     2474.44    144.07 o 
  -2  -3   6       81.26       64.37     30.63 o 
  -1  -3   6    10595.17    10441.07   1012.21 o 
   0  -3   6      570.14      541.17     32.99 o 
   1  -3   6      580.62      680.24     33.89 o 
   2  -3   6      224.69      257.08     31.42 o 
   3  -3   6     1731.36     1748.07    105.67 o 
   4  -3   6      496.89      451.29     74.34 o 
   5  -3   6      309.18      411.28    100.61 o 
   6  -3   6     2066.41     2287.77    118.98 o 
   7  -3   6     1062.79     1156.28     47.11 o 
   8  -3   6      553.53      496.58     58.22 o 
  -9  -2   6      334.80      308.90     36.33 o 
  -8  -2   6     2229.02     2381.83     58.53 o 
  -7  -2   6      449.62      432.22     36.10 o 
  -6  -2   6      756.32      691.44     38.41 o 
  -5  -2   6      318.40      457.42     38.32 o 
  -4  -2   6     7747.73     8218.88    397.32 o 
  -3  -2   6        5.28       62.35     34.54 o 
  -2  -2   6      803.73      863.43     61.80 o 
  -1  -2   6      332.92      469.50     33.37 o 
   0  -2   6     2883.83     2814.17     48.70 o 
   1  -2   6       13.08       -7.71     31.38 o 
   2  -2   6     2064.99     2135.27     45.42 o 
   3  -2   6     5520.78     5709.68    260.75 o 
   4  -2   6     1075.91     1110.59     35.14 o 
   5  -2   6      267.12      375.73     35.22 o 
   6  -2   6      779.21      653.03     47.92 o 
   7  -2   6     4871.43     5052.66     65.43 o 
   8  -2   6      419.71      426.14     61.70 o 
 -10  -1   6        2.27       -8.41     47.74 o 
  -9  -1   6     1188.43     1110.74     39.02 o 
  -8  -1   6      230.99      199.38     33.74 o 
  -7  -1   6     1933.04     2156.79     50.88 o 
  -6  -1   6        0.77       14.91     38.39 o 
  -5  -1   6     2869.87     3134.71    165.93 o 
  -4  -1   6     3428.65     3407.87     81.20 o 
  -3  -1   6      404.93      510.38     68.50 o 
  -2  -1   6     1948.40     2099.90    162.87 o 
  -1  -1   6     3174.42     3239.56     43.52 o 
   0  -1   6     6905.42     7278.22    467.76 o 
   1  -1   6        6.24       35.34     36.22 o 
   2  -1   6     4458.24     4580.32    130.53 o 
   3  -1   6     4996.39     5110.18    222.86 o 
   4  -1   6     3071.17     2973.88     60.47 o 
   5  -1   6       64.20       96.00     35.23 o 
   6  -1   6       44.57       41.29     38.53 o 
   7  -1   6     2280.31     2271.74    133.21 o 
   8  -1   6      174.78      230.55     62.29 o 
   9  -1   6      804.09      743.36     63.40 o 
 -10   0   6        4.62       -1.20     40.76 o 
  -9   0   6     1216.41     1235.05     56.97 o 
  -8   0   6       10.96       20.02     31.16 o 
  -7   0   6      701.09      698.33     77.08 o 
  -6   0   6       55.45       59.78     44.38 o 
  -5   0   6     1950.70     2124.33     43.78 o 
  -4   0   6      283.40      218.80     32.46 o 
  -3   0   6        9.19       -6.50     36.12 o 
  -2   0   6     1425.61     1411.21     40.93 o 
  -1   0   6     4809.59     4896.24     50.07 o 
   0   0   6     7739.65     7823.57     58.71 o 
   1   0   6      501.22      527.06     77.33 o 
   2   0   6     4581.33     4590.22     51.51 o 
   3   0   6       98.43      178.86     41.64 o 
   4   0   6     2636.05     2507.64    123.26 o 
   5   0   6       91.09      192.28     68.56 o 
   6   0   6     3274.79     3023.05     53.76 o 
   7   0   6       37.61       79.30     46.69 o 
   8   0   6       68.00       44.18     63.14 o 
   9   0   6      554.61      579.26     71.75 o 
  10   0   6     1605.52     1713.98     84.68 o 
 -10   1   6       28.50       36.48     40.60 o 
  -9   1   6        8.39       77.63     37.40 o 
  -8   1   6     1289.64     1276.15     52.71 o 
  -7   1   6      318.87      338.30     42.21 o 
  -6   1   6      569.99      551.67     41.44 o 
  -5   1   6     1127.13     1132.05     55.32 o 
  -4   1   6     2674.43     2755.74    141.15 o 
  -3   1   6      456.99      453.13     51.35 o 
  -2   1   6       69.59       59.76     33.44 o 
  -1   1   6    17602.80    18095.26    214.13 o 
   0   1   6      378.08      295.21     41.94 o 
   1   1   6      149.17      172.86     36.94 o 
   2   1   6     1229.45     1181.40     40.98 o 
   3   1   6    11194.44    12041.76    248.62 o 
   4   1   6      635.69      558.84     37.18 o 
   5   1   6     1868.73     1769.78     71.73 o 
   6   1   6     5453.80     5350.01    229.46 o 
   7   1   6     1618.81     1688.82     65.39 o 
   8   1   6       72.64       97.32     66.90 o 
   9   1   6        0.06       21.04     67.58 o 
  10   1   6     3154.11     3390.87    100.55 o 
  -9   2   6      485.31      500.08     38.88 o 
  -8   2   6      906.98     1013.53     39.42 o 
  -7   2   6       24.66       79.92     40.29 o 
  -6   2   6     2432.79     2433.59    115.99 o 
  -5   2   6      217.99      294.03     37.37 o 
  -4   2   6     2212.79     2194.86    134.48 o 
  -3   2   6      183.21      157.00     32.84 o 
  -2   2   6     2526.76     2631.22    178.48 o 
  -1   2   6     3839.13     3529.82     46.77 o 
   0   2   6      356.94      285.51     36.60 o 
   1   2   6     3645.09     3492.65    110.09 o 
   2   2   6     4304.64     4372.47     67.26 o 
   3   2   6    12113.47    12270.70    154.12 o 
   4   2   6       23.32       -9.64     29.45 o 
   5   2   6     7188.19     7616.47    471.73 o 
   6   2   6      448.72      453.90     50.57 o 
   7   2   6     3244.47     3525.34     75.20 o 
   8   2   6       11.71      -51.80     53.36 o 
   9   2   6     1361.59     1551.35     71.72 o 
  10   2   6      749.18      713.55     78.40 o 
  11   2   6       26.17       37.29     78.80 o 
  -9   3   6     1064.59      989.35     45.01 o 
  -8   3   6       30.63       17.79     34.09 o 
  -7   3   6      162.62      123.95     46.39 o 
  -6   3   6      709.71      738.37     72.57 o 
  -5   3   6     1455.47     1482.88     41.97 o 
  -4   3   6     2307.50     2208.92     42.63 o 
  -3   3   6       14.39       22.12     34.65 o 
  -2   3   6     4252.29     4122.40     57.73 o 
  -1   3   6     1261.82     1206.12     52.64 o 
   0   3   6     1818.97     1560.09     33.05 o 
   1   3   6       10.88        8.35     28.17 o 
   2   3   6    16244.29    15399.97    156.76 o 
   3   3   6     1039.58     1119.61     33.98 o 
   4   3   6      579.95      673.63     31.29 o 
   5   3   6      370.34      356.80     45.10 o 
   6   3   6     4787.46     4663.32    142.49 o 
   7   3   6     3643.53     3559.20    134.44 o 
   9   3   6     1724.69     1985.82     83.56 o 
  10   3   6      337.48      332.75     59.43 o 
  11   3   6      109.46       76.97     64.65 o 
  -9   4   6     1404.70     1325.77     54.38 o 
  -8   4   6       84.90       94.92     36.98 o 
  -7   4   6       96.46      108.85     41.43 o 
  -6   4   6       35.93       58.81     39.30 o 
  -5   4   6     4088.51     3936.03     55.13 o 
  -4   4   6      565.36      531.13     26.68 o 
  -3   4   6     2505.13     2330.80     32.40 o 
  -2   4   6     2558.28     2403.25     62.91 o 
  -1   4   6     4913.31     5058.87     80.30 o 
   0   4   6        1.54       24.15     25.11 o 
   1   4   6     2022.83     1824.81     30.11 o 
   2   4   6    11929.67    11101.30    224.55 o 
   3   4   6       50.10       56.19     25.09 o 
   4   4   6      129.74      218.67     30.48 o 
   5   4   6       27.96       18.34     30.30 o 
   6   4   6     7655.84     7692.06     84.52 o 
   7   4   6     1199.52     1151.42     43.14 o 
   8   4   6      330.78      328.98     55.61 o 
  11   4   6       27.71       75.68     67.58 o 
  12   4   6        4.43       -2.72     78.50 o 
  -9   5   6      108.70      109.37     53.73 o 
  -7   5   6        0.39       -4.80     93.82 o 
  -6   5   6     1268.91     1252.08     81.07 o 
  -5   5   6      994.92     1089.34     37.48 o 
  -4   5   6      376.29      344.05     27.01 o 
  -3   5   6     2205.68     2395.51     48.39 o 
  -2   5   6     1281.36     1220.11     35.31 o 
  -1   5   6     7921.41     7715.52    260.18 o 
   0   5   6      123.28      122.08     24.52 o 
   1   5   6     2049.43     2020.78     42.67 o 
   2   5   6     2770.42     2779.86     49.38 o 
   3   5   6     7979.01     8428.57    114.35 o 
   4   5   6      223.94      173.65     36.06 o 
   5   5   6      349.32      292.14     30.90 o 
   6   5   6     8741.47     8562.98    152.32 o 
   7   5   6     1727.49     1615.29     40.30 o 
   8   5   6      180.82      148.36     35.87 o 
   9   5   6       46.56       24.95     36.48 o 
  12   5   6      396.89      361.64     77.32 o 
  13   5   6      224.78      336.35    141.13 o 
  -8   6   6      567.74      540.79     60.24 o 
  -7   6   6       67.20       70.08     93.72 o 
  -6   6   6     2961.59     3236.37     48.69 o 
  -5   6   6      116.52      173.48     40.57 o 
  -4   6   6     1193.64     1162.06     53.37 o 
  -3   6   6      198.85      235.44     30.10 o 
  -2   6   6     6168.50     6210.18    164.26 o 
  -1   6   6     5160.27     4805.26     75.97 o 
   0   6   6       27.21       -9.50     27.94 o 
   1   6   6     3206.85     2901.65     40.75 o 
   2   6   6      825.07      868.34     53.12 o 
   3   6   6     6217.43     5870.23     55.84 o 
   4   6   6       28.89        0.47     28.36 o 
   5   6   6    14002.54    14110.14    216.45 o 
   6   6   6     1708.70     1640.32     45.06 o 
   7   6   6      660.30      669.09     35.22 o 
   8   6   6     2341.66     2209.55     42.22 o 
   9   6   6     2045.43     1982.99     43.71 o 
  10   6   6     1681.09     1764.07     49.45 o 
  11   6   6       10.91        6.77     44.07 o 
  13   6   6       49.54       58.05     87.30 o 
  -8   7   6        0.07       64.25     57.79 o 
  -7   7   6       42.64       42.84     90.54 o 
  -6   7   6      971.57      992.14     42.74 o 
  -5   7   6     1907.36     1795.09     50.00 o 
  -4   7   6      676.58      672.70     54.09 o 
  -3   7   6      131.55      166.62     26.00 o 
  -2   7   6     3809.06     3781.98     62.95 o 
  -1   7   6       37.52      335.88     80.49 o 
   0   7   6       76.47      141.73     40.46 o 
   1   7   6      167.45      159.95     27.71 o 
   2   7   6     9629.26     9137.04    172.84 o 
   3   7   6      142.78      203.21     70.61 o 
   4   7   6       11.39       15.79     28.02 o 
   5   7   6     8200.79     8131.27    110.90 o 
   6   7   6     2244.57     2054.67     41.53 o 
   7   7   6      476.59      396.53     37.04 o 
   8   7   6       48.50       29.86     38.16 o 
   9   7   6     2558.53     2708.44     58.39 o 
  10   7   6      234.45      221.20     36.85 o 
  11   7   6       20.04       40.33     36.11 o 
  12   7   6        2.52       -0.08     48.76 o 
  -7   8   6       46.70       98.74     46.61 o 
  -6   8   6      212.82      223.41     37.88 o 
  -5   8   6     2342.17     2384.19     53.51 o 
  -4   8   6      198.34      150.11     29.51 o 
  -3   8   6     2004.90     1992.12     35.50 o 
  -2   8   6       72.44       72.46     25.92 o 
  -1   8   6     3205.13     3248.49     80.20 o 
   0   8   6      418.63      373.30     23.78 o 
   1   8   6     3917.90     3908.77     60.58 o 
   2   8   6    11731.01    12092.99    356.50 o 
   3   8   6     1561.58     1668.28     39.90 o 
   4   8   6     1521.42     1468.79     37.52 o 
   5   8   6      733.79      765.12     37.53 o 
   6   8   6     5247.02     5179.51    122.57 o 
   7   8   6      316.95      312.14     32.54 o 
   8   8   6     2910.52     2801.60     98.87 o 
   9   8   6     2370.09     2376.34     49.69 o 
  10   8   6        1.05      -24.26     45.34 o 
  11   8   6      701.16      670.86     45.15 o 
  12   8   6      158.50      164.02     40.67 o 
  13   8   6     1413.08     1408.67     67.59 o 
  -7   9   6       49.53        8.96     86.78 o 
  -6   9   6      755.43      723.33     39.77 o 
  -5   9   6      313.91      345.47     36.40 o 
  -4   9   6       47.13       56.55     36.79 o 
  -3   9   6     2143.44     2259.08    114.91 o 
  -2   9   6      617.36      640.82     31.72 o 
  -1   9   6     2215.27     1900.31    120.54 o 
   0   9   6      343.79      377.89     26.97 o 
   1   9   6     5545.82     5701.92    228.71 o 
   2   9   6     1536.21     1533.27     30.71 o 
   3   9   6      852.32      887.84     35.08 o 
   4   9   6      851.06      847.67     34.74 o 
   5   9   6     2986.52     3066.66     60.64 o 
   6   9   6      504.93      556.31     33.26 o 
   7   9   6        0.86      -31.24     31.24 o 
   8   9   6     3674.09     3843.55     50.43 o 
   9   9   6      315.85      307.62     40.63 o 
  10   9   6      569.93      504.65     37.65 o 
  11   9   6      259.07      237.16     45.17 o 
  12   9   6     1050.54     1010.67     54.18 o 
  13   9   6      394.18      435.81     66.58 o 
  -6  10   6      712.81      739.62     42.08 o 
  -5  10   6       12.30       36.14     41.31 o 
  -4  10   6       61.44       60.98     37.96 o 
  -3  10   6      279.38      341.24     32.33 o 
  -2  10   6     2649.84     2664.86     55.28 o 
  -1  10   6     1321.62     1343.86     33.29 o 
   0  10   6      287.17      339.53     42.30 o 
   1  10   6     2212.12     2015.20    155.31 o 
   2  10   6      615.13      651.13     40.61 o 
   3  10   6       10.76       20.32     30.73 o 
   4  10   6      868.83      871.66     90.87 o 
   5  10   6     8510.98     8907.34     56.36 o 
   6  10   6       76.06       77.48     30.62 o 
   7  10   6        2.16      -41.45     41.45 o 
   8  10   6     1280.30     1360.20     40.38 o 
   9  10   6     2443.60     2415.46     92.57 o 
  10  10   6      794.16      806.56     52.58 o 
  11  10   6       64.61       10.10     50.22 o 
  12  10   6      913.20      807.20     54.28 o 
  -5  11   6       68.79       46.93     39.49 o 
  -4  11   6       55.70       59.00     32.94 o 
  -3  11   6        1.69       91.61     39.05 o 
  -2  11   6     1874.62     1898.66     43.14 o 
  -1  11   6      253.32      247.08     29.59 o 
   0  11   6     1509.74     1655.35     33.24 o 
   1  11   6      297.10      325.11     37.95 o 
   2  11   6     1696.36     1697.69     41.49 o 
   3  11   6       55.76      119.12     36.79 o 
   4  11   6     1134.13     1114.02    118.15 o 
   5  11   6     5331.11     5545.99    140.44 o 
   6  11   6      731.95      689.91     73.30 o 
   7  11   6       42.84       11.00     39.21 o 
   8  11   6       32.34        9.34     55.82 o 
   9  11   6     1762.36     1797.16     41.39 o 
  10  11   6       21.19       21.97     49.81 o 
  11  11   6      225.91      212.07     50.76 o 
  12  11   6        2.70        5.92     59.55 o 
  -4  12   6       10.89        8.67     50.46 o 
  -3  12   6      340.65      319.42     34.08 o 
  -2  12   6      144.16      105.79     33.24 o 
  -1  12   6      127.73      119.87     31.94 o 
   0  12   6      328.94      340.93     29.10 o 
   1  12   6      961.80      973.87     67.84 o 
   2  12   6     2725.32     2519.72    191.94 o 
   3  12   6        1.90      -29.43     40.84 o 
   4  12   6     1693.05     1671.51     40.99 o 
   5  12   6      528.67      503.08     36.66 o 
   6  12   6      868.68      892.11     37.69 o 
   7  12   6       20.22       53.10     33.98 o 
   8  12   6     1622.16     1632.94     40.36 o 
   9  12   6      268.79      314.47     46.14 o 
  10  12   6       97.16      104.44     44.99 o 
  11  12   6      477.46      522.27     59.07 o 
  -3  13   6     1052.98      969.07     92.88 o 
  -2  13   6       26.29       75.20     32.62 o 
  -1  13   6        3.20       -2.92     32.75 o 
   0  13   6       53.92       41.30     33.23 o 
   1  13   6     1887.99     2075.01    134.69 o 
   2  13   6      501.96      491.67    110.98 o 
   3  13   6      185.75      212.87     36.46 o 
   4  13   6      624.32      581.62     98.48 o 
   5  13   6      302.24      269.67     38.45 o 
   6  13   6       24.72      -27.33     34.14 o 
   7  13   6      230.63      255.76     41.01 o 
   8  13   6     2114.59     2405.76     48.03 o 
   9  13   6        9.85      -19.00     40.85 o 
  10  13   6       71.61       33.93     49.00 o 
  11  13   6      116.30        2.44     54.53 o 
  -1  14   6        1.81       57.67     36.36 o 
   0  14   6       59.00       23.75     33.03 o 
   1  14   6      303.00      363.36     40.81 o 
   2  14   6       91.17       67.69     33.44 o 
   3  14   6       10.69      -39.80     39.80 o 
   4  14   6      151.83      144.63     34.00 o 
   5  14   6     1193.39     1221.55     78.36 o 
   6  14   6        0.28      -24.26     39.98 o 
   7  14   6      331.99      324.71     76.90 o 
   8  14   6      922.61      797.70     44.43 o 
   9  14   6      181.79      112.83     71.74 o 
   1  15   6       20.40       59.81     40.11 o 
   2  15   6      178.65      203.04     48.20 o 
   3  15   6       75.62       42.36     45.45 o 
   4  15   6      800.34      791.35     43.21 o 
   5  15   6      731.62      546.34     43.33 o 
   6  15   6      109.44       53.87     48.54 o 
   7  15   6      468.93      478.12     69.39 o 
   8  15   6        1.41       68.44     48.34 o 
  -3  -9   7       42.64       29.22     65.39 o 
  -2  -9   7       81.86       35.98     47.00 o 
  -1  -9   7       11.74       57.70     47.29 o 
   0  -9   7      704.09      640.46     49.57 o 
   1  -9   7       20.98       85.26     49.51 o 
   2  -9   7      275.52      291.09     46.97 o 
  -5  -8   7      689.51      686.59     49.10 o 
  -4  -8   7      215.91      227.74     45.79 o 
  -3  -8   7        4.35      -38.65     42.97 o 
  -2  -8   7       29.22       32.91     38.83 o 
  -1  -8   7      632.66      549.44     65.17 o 
   0  -8   7     1156.61      945.76     36.76 o 
   1  -8   7        0.05      -34.02     38.72 o 
   2  -8   7      388.13      370.42     47.68 o 
   3  -8   7       43.13       54.83     42.13 o 
   4  -8   7      256.38      231.82     46.77 o 
  -6  -7   7      227.24      125.64     48.22 o 
  -5  -7   7      656.83      583.81     78.23 o 
  -4  -7   7        6.23       23.42     40.96 o 
  -3  -7   7      357.98      368.55     68.43 o 
  -2  -7   7        8.28       52.10     57.72 o 
  -1  -7   7     1876.06     1706.08     65.99 o 
   0  -7   7     1207.98     1128.93     42.13 o 
   1  -7   7        0.03       41.71     40.67 o 
   2  -7   7       91.36      133.79     38.67 o 
   3  -7   7      457.20      473.92     72.55 o 
   4  -7   7      280.52      361.98     42.67 o 
   5  -7   7      146.94      208.53     94.55 o 
   6  -7   7      799.24      764.15     87.55 o 
  -7  -6   7       29.57       37.78     47.46 o 
  -6  -6   7      188.86      210.18     72.09 o 
  -5  -6   7      683.09      628.06     42.03 o 
  -4  -6   7     1561.42     1710.89     44.00 o 
  -3  -6   7      454.39      526.96     38.58 o 
  -2  -6   7       61.51      114.90     33.34 o 
  -1  -6   7     2292.22     2428.89     51.17 o 
   0  -6   7        3.08       32.33     33.42 o 
   1  -6   7        0.69        9.74     33.94 o 
   2  -6   7      397.34      313.59     37.29 o 
   3  -6   7     2201.44     2413.36     73.08 o 
   4  -6   7        0.18       19.01     41.28 o 
   5  -6   7      340.73      310.68     44.20 o 
   6  -6   7      251.00      279.52     42.86 o 
   7  -6   7      579.10      598.41    102.39 o 
  -8  -5   7      998.05      871.67     52.43 o 
  -7  -5   7      147.99      140.06     47.81 o 
  -6  -5   7      391.93      415.15     40.83 o 
  -5  -5   7        5.85        7.66     40.12 o 
  -4  -5   7     2076.31     2210.71     71.66 o 
  -3  -5   7      142.27      237.97     34.89 o 
  -2  -5   7     1737.31     1732.01     71.06 o 
  -1  -5   7        1.45       62.75     59.89 o 
   0  -5   7      160.11      127.98     34.99 o 
   1  -5   7       57.92      120.92     34.77 o 
   2  -5   7     4625.71     4848.48     55.79 o 
   3  -5   7     1538.05     1506.44     48.97 o 
   4  -5   7        2.91       22.35     33.17 o 
   5  -5   7      667.84      668.49     42.64 o 
   6  -5   7       70.83      125.05     47.90 o 
   7  -5   7      655.86      646.82     50.78 o 
   8  -5   7       70.87       71.56     61.88 o 
  -8  -4   7        2.02      -28.21     49.00 o 
  -7  -4   7      296.59      231.98     40.78 o 
  -6  -4   7       57.64      132.12     44.03 o 
  -5  -4   7     2565.20     2828.49     63.75 o 
  -4  -4   7      209.07      265.87     37.84 o 
  -3  -4   7      669.22      839.04     79.28 o 
  -2  -4   7     1240.22     1187.20     63.51 o 
  -1  -4   7     2210.31     2341.94     95.18 o 
   0  -4   7      266.59      382.77     37.09 o 
   2  -4   7     2889.28     3291.59     45.10 o 
   3  -4   7      201.30      344.76     36.14 o 
   4  -4   7      269.52      245.01     34.91 o 
   5  -4   7       62.18      129.20     34.06 o 
   6  -4   7     1165.56     1224.90     41.28 o 
   7  -4   7      249.46      251.31     55.20 o 
   8  -4   7      165.70      217.10     54.87 o 
   9  -4   7      425.46      365.02     77.08 o 
  -9  -3   7      158.96      209.01     40.05 o 
  -8  -3   7      323.50      277.93     42.15 o 
  -7  -3   7       18.00       19.05     40.93 o 
  -6  -3   7     1355.22     1296.26     38.88 o 
  -5  -3   7     2984.94     3138.73    271.78 o 
  -4  -3   7       94.43       43.32     37.28 o 
  -3  -3   7      271.23      240.45     58.24 o 
  -2  -3   7      298.85      393.37     48.03 o 
  -1  -3   7     5250.30     5302.45    261.88 o 
   0  -3   7     2027.65     1995.74     78.61 o 
   1  -3   7       82.93      148.95     30.86 o 
   2  -3   7     2651.59     2698.21     73.79 o 
   3  -3   7        2.18       52.57     35.24 o 
   4  -3   7       14.24       57.63     35.98 o 
   5  -3   7      949.39     1076.00     86.73 o 
   6  -3   7     3726.74     3794.86     63.81 o 
   7  -3   7       53.58       21.03     44.51 o 
   8  -3   7      403.15      320.68     61.45 o 
  -9  -2   7      413.82      348.68     43.50 o 
  -8  -2   7      673.10      672.94     35.22 o 
  -7  -2   7       56.91       71.59     58.89 o 
  -6  -2   7     1891.71     1802.12    179.55 o 
  -5  -2   7      926.19      912.07     54.21 o 
  -4  -2   7     2228.90     2503.06    199.23 o 
  -3  -2   7        0.43      153.70     38.06 o 
  -2  -2   7      178.20      240.00     33.82 o 
  -1  -2   7     6281.22     6970.94    526.12 o 
   0  -2   7       28.52       66.06     30.26 o 
   1  -2   7      627.24      752.70     33.42 o 
   2  -2   7       30.72       76.60     30.49 o 
   3  -2   7     3330.50     3362.83    132.26 o 
   4  -2   7      673.36      590.18     34.69 o 
   5  -2   7     3218.48     3530.61    121.59 o 
   6  -2   7     2531.64     2651.07     50.69 o 
   7  -2   7     2056.37     2192.77     53.75 o 
   8  -2   7       80.50       52.59     47.85 o 
  -9  -1   7     1585.69     1577.63     49.53 o 
  -8  -1   7      206.43      169.03     35.11 o 
  -7  -1   7      202.23      218.05     39.51 o 
  -6  -1   7     1049.72     1060.14     78.06 o 
  -5  -1   7      232.60      200.40     60.14 o 
  -4  -1   7     2262.06     2420.89     44.10 o 
  -3  -1   7      163.67      314.81     43.32 o 
  -2  -1   7     5569.41     5852.62     79.97 o 
  -1  -1   7      571.99      554.10     32.98 o 
   0  -1   7       58.11       23.15     31.09 o 
   1  -1   7     2211.09     2472.56    120.83 o 
   2  -1   7     9913.16    11051.03    945.41 o 
   3  -1   7     6092.70     6081.76     52.63 o 
   4  -1   7       69.60       67.14     35.34 o 
   5  -1   7     7762.18     7898.53    179.12 o 
   6  -1   7      309.27      322.94     49.89 o 
   7  -1   7      996.07     1121.46     47.28 o 
   8  -1   7       26.02        5.15     50.28 o 
   9  -1   7     2092.71     2362.64     82.48 o 
  -9   0   7     1584.16     1609.07     66.67 o 
  -8   0   7       29.71       30.83     32.50 o 
  -7   0   7       14.11       42.50     40.10 o 
  -6   0   7        3.58        4.02     37.69 o 
  -5   0   7     2708.91     3025.97    185.90 o 
  -4   0   7        6.08       17.15     35.66 o 
  -3   0   7      789.24      880.60     54.82 o 
  -2   0   7     5451.16     5498.97     95.05 o 
  -1   0   7     3326.26     3639.37    104.67 o 
   0   0   7        7.74       -4.47     41.33 o 
   1   0   7      263.45      576.00     35.27 o 
   2   0   7    10297.89    10289.84    225.25 o 
   3   0   7      428.14      499.16     38.04 o 
   4   0   7       23.86       53.03     35.64 o 
   5   0   7        1.41      201.89     39.89 o 
   6   0   7     2078.25     2183.93     62.49 o 
   7   0   7      132.31      115.04     47.00 o 
   8   0   7     1669.85     1841.56     71.67 o 
   9   0   7     1995.64     1940.92     80.61 o 
  10   0   7      513.35      541.12     67.68 o 
  -9   1   7      384.39      418.43     50.96 o 
  -8   1   7      141.84      126.18     42.64 o 
  -7   1   7       49.98       64.10     46.61 o 
  -6   1   7     2034.45     1977.48    189.13 o 
  -5   1   7     2211.97     2336.14     47.61 o 
  -4   1   7      764.27      726.06     35.13 o 
  -3   1   7     2792.34     2992.15     81.68 o 
  -2   1   7       35.83       95.29     32.66 o 
  -1   1   7     8113.83     8085.42    221.39 o 
   0   1   7      146.18      118.15     33.66 o 
   1   1   7     5793.94     5869.38     97.94 o 
   2   1   7     2849.48     2777.99     44.13 o 
   3   1   7        8.97       35.25     33.43 o 
   4   1   7      318.40      263.74     36.76 o 
   5   1   7     6370.89     6753.01     60.92 o 
   6   1   7     5711.21     5721.57     77.60 o 
   7   1   7        0.10      -16.14     35.51 o 
   8   1   7     3374.05     3527.32     82.27 o 
   9   1   7     1173.00     1108.35     68.12 o 
  10   1   7     1306.23     1284.85     76.83 o 
  11   1   7       64.39       68.17     74.18 o 
  -9   2   7       26.30       68.20     38.91 o 
  -8   2   7        6.21       -1.02     32.07 o 
  -7   2   7        9.29      -34.67     38.68 o 
  -6   2   7     5533.09     5477.17     66.15 o 
  -5   2   7      209.44      324.35     40.42 o 
  -4   2   7      159.63      140.76     36.30 o 
  -3   2   7     1317.32     1359.13     42.60 o 
  -2   2   7     4809.54     5152.71    119.57 o 
  -1   2   7     3415.81     3539.09    174.37 o 
   0   2   7      513.45      515.55     35.04 o 
   1   2   7     5500.46     5574.29     51.57 o 
   2   2   7      298.96      305.71     46.43 o 
   3   2   7     1402.26     1584.70     50.86 o 
   4   2   7      324.88      374.95     34.84 o 
   5   2   7     6950.06     7742.49    272.35 o 
   6   2   7     1011.81      976.92     65.48 o 
   7   2   7     1032.89     1040.91     51.36 o 
   8   2   7      511.22      496.02     68.80 o 
   9   2   7      567.42      611.41     64.58 o 
  10   2   7      825.40      856.94     63.23 o 
  11   2   7      197.86      266.47     68.77 o 
  12   2   7      863.42      860.06     99.25 o 
  -9   3   7      829.73      812.63     47.08 o 
  -8   3   7        0.22      -18.47     46.01 o 
  -7   3   7       83.00       69.83     46.28 o 
  -6   3   7     2665.83     2951.62    207.84 o 
  -5   3   7       78.07      157.11     39.56 o 
  -4   3   7      768.90      712.04     36.21 o 
  -3   3   7      347.24      371.49     43.07 o 
  -2   3   7     7492.93     7683.44    265.99 o 
  -1   3   7     1881.50     1888.59     31.57 o 
   0   3   7       48.08       59.79     26.73 o 
   1   3   7     1398.25     1394.84     31.73 o 
   2   3   7    10072.20    10360.08    174.07 o 
   3   3   7     2781.94     2523.78     37.75 o 
   4   3   7      338.62      316.64     29.46 o 
   5   3   7    10234.23    10340.88    289.10 o 
   6   3   7      769.79      820.47     46.62 o 
   7   3   7        2.33       78.41     43.04 o 
   8   3   7      186.30      215.07     62.82 o 
   9   3   7     4460.23     4928.56     87.35 o 
  10   3   7        8.44       32.66     55.96 o 
  11   3   7     1016.30     1216.93     78.85 o 
  12   3   7     1040.02     1000.50     86.38 o 
  -8   4   7      121.47       25.71     58.26 o 
  -7   4   7      309.61      237.01     46.50 o 
  -6   4   7     1400.08     1282.48     80.75 o 
  -5   4   7      437.01      477.93     39.70 o 
  -4   4   7      312.86      343.15     34.35 o 
  -3   4   7     1912.95     1965.64     31.63 o 
  -2   4   7     9672.05     9965.32     91.39 o 
  -1   4   7      710.78     1047.14     69.99 o 
   0   4   7      342.81      267.33     27.57 o 
   1   4   7       13.51      243.75     27.45 o 
   2   4   7    24813.16    27546.94    285.99 o 
   3   4   7       63.94      187.67     27.58 o 
   4   4   7     3543.03     3312.80     83.22 o 
   5   4   7     1837.63     1864.45     36.75 o 
   6   4   7     3087.27     3030.61     78.35 o 
   7   4   7      506.37      442.46     41.54 o 
   8   4   7     2356.22     2239.07     65.45 o 
  10   4   7      572.54      672.12     62.49 o 
  11   4   7      540.89      796.92     79.78 o 
  12   4   7       22.71       38.96     72.44 o 
  13   4   7      938.56      993.91    134.79 o 
  -8   5   7       95.38       21.51    133.45 o 
  -7   5   7       27.16       56.30     46.39 o 
  -6   5   7      284.78      270.96     43.68 o 
  -5   5   7      700.54      743.83     40.51 o 
  -4   5   7      237.23      224.32     26.56 o 
  -3   5   7     3969.47     3698.04    128.93 o 
  -2   5   7      119.95      142.94     23.01 o 
  -1   5   7     5754.99     5865.31     86.83 o 
   0   5   7      919.43      907.72     43.43 o 
   1   5   7     8304.61     7994.38    193.67 o 
   2   5   7     9491.36     9142.84    194.28 o 
   3   5   7       47.16       79.01     24.16 o 
   4   5   7     3317.01     3159.41     38.39 o 
   5   5   7     1318.79     1741.31     37.08 o 
   6   5   7     2458.32     2162.36     39.24 o 
   7   5   7       64.06       56.62     32.35 o 
   8   5   7     6075.86     6103.77    124.99 o 
   9   5   7      289.81      281.91     57.79 o 
  12   5   7      794.20      907.42     73.75 o 
  13   5   7      877.38      809.76    107.48 o 
  -8   6   7       38.45      -10.06    153.15 o 
  -7   6   7       86.23       63.26     82.80 o 
  -6   6   7     3703.77     3804.25    109.07 o 
  -5   6   7      172.73      235.62     52.86 o 
  -4   6   7      125.68      150.51     35.74 o 
  -3   6   7     4257.19     4359.71     69.03 o 
  -2   6   7     1006.57     1075.56     27.20 o 
  -1   6   7      571.54      655.60     24.23 o 
   0   6   7      181.66      184.72     20.70 o 
   1   6   7     8105.16     8171.58    251.75 o 
   2   6   7      610.60      636.92     30.08 o 
   3   6   7      768.29      635.77     30.38 o 
   4   6   7       35.25       10.35     29.43 o 
   5   6   7     6770.59     6933.79    105.96 o 
   6   6   7     1000.50     1042.93     32.43 o 
   7   6   7     1449.71     1381.63     37.16 o 
   8   6   7     4507.19     4420.49     64.01 o 
   9   6   7      348.97      468.20     43.76 o 
  10   6   7      373.53      317.15     40.27 o 
  13   6   7        9.57       12.31     78.10 o 
  -7   7   7      290.06      219.78     98.52 o 
  -6   7   7     1212.79     1254.10     44.86 o 
  -5   7   7      473.17      526.09     43.29 o 
  -4   7   7      152.66      199.45     29.70 o 
  -3   7   7        1.48        8.60     30.73 o 
  -2   7   7      957.32     1012.97     28.71 o 
  -1   7   7      404.18      620.92     40.57 o 
   0   7   7     1886.51     2011.58     63.41 o 
   1   7   7       96.17      222.02     27.68 o 
   2   7   7     1189.93     1122.16     30.76 o 
   3   7   7      534.33      555.59     29.15 o 
   4   7   7     2205.70     2143.74     53.66 o 
   5   7   7     7051.91     7179.94     88.36 o 
   6   7   7      192.91      216.78     28.94 o 
   7   7   7      721.57      795.23     29.11 o 
   8   7   7      344.24      309.22     32.21 o 
   9   7   7     1769.84     1959.31     43.26 o 
  10   7   7      358.51      360.34     39.32 o 
  11   7   7     1075.09     1054.02     44.55 o 
  12   7   7      761.07      763.82     68.62 o 
  -7   8   7     1225.18      999.02    117.95 o 
  -6   8   7       31.76       32.66     39.89 o 
  -5   8   7      261.10      260.07     34.22 o 
  -4   8   7        1.73       21.09     35.46 o 
  -3   8   7     4565.26     4749.81     85.81 o 
  -2   8   7      910.73      885.09     27.29 o 
  -1   8   7      115.14      378.77     27.00 o 
   0   8   7     5558.12     5751.91     97.71 o 
   1   8   7      147.50      179.53     21.84 o 
   2   8   7     2021.64     2041.30     69.03 o 
   3   8   7       70.10      373.50     27.64 o 
   4   8   7     3454.59     3543.73     91.25 o 
   5   8   7     4199.64     3904.75     45.62 o 
   6   8   7       18.30       39.40     26.30 o 
   7   8   7      203.28      155.03     26.75 o 
   8   8   7     1174.74     1094.74     30.85 o 
   9   8   7     1131.05     1246.74     39.87 o 
  10   8   7      124.52      151.62     34.51 o 
  11   8   7     2453.66     2374.36     46.71 o 
  12   8   7       54.61       25.68     41.47 o 
  13   8   7      548.12      590.44     69.07 o 
  -6   9   7      101.01       84.41     45.64 o 
  -5   9   7        8.29       25.61     32.87 o 
  -4   9   7      132.72      117.50     31.61 o 
  -3   9   7     3343.16     3564.48     77.70 o 
  -2   9   7        0.97      -11.60     29.14 o 
  -1   9   7        2.67      121.72     28.18 o 
   0   9   7     2257.57     2254.11     53.61 o 
   1   9   7     1537.80     1564.66     30.35 o 
   2   9   7      636.86      675.76     28.14 o 
   3   9   7      388.19      475.62     27.76 o 
   4   9   7     2750.59     2845.19     87.31 o 
   5   9   7      873.76     1166.38     29.65 o 
   6   9   7        2.92       99.25     31.10 o 
   7   9   7        1.96       17.42     30.40 o 
   8   9   7     5440.49     5486.59     89.28 o 
   9   9   7      334.62      382.61     44.32 o 
  10   9   7      104.21       79.18     42.04 o 
  11   9   7     1177.97     1247.38     42.00 o 
  12   9   7      922.68      882.58     42.24 o 
  13   9   7      107.68      118.65     53.05 o 
  -5  10   7       20.95       95.02     32.59 o 
  -4  10   7      501.03      491.72     34.39 o 
  -3  10   7     2342.08     2267.61    118.85 o 
  -2  10   7      962.53      984.82     31.35 o 
  -1  10   7      264.99      286.84     30.15 o 
   0  10   7      191.50      163.30     30.61 o 
   1  10   7     9147.02     8807.38    184.88 o 
   2  10   7       18.73       55.99     26.96 o 
   3  10   7     1435.87     1360.29     35.88 o 
   4  10   7      623.30      576.70     33.10 o 
   5  10   7     6176.89     6423.03     50.23 o 
   6  10   7      507.29      445.48     44.82 o 
   7  10   7     1632.66     1841.91     45.80 o 
   8  10   7     3012.16     3130.61     46.36 o 
   9  10   7      627.39      711.17     44.66 o 
  10  10   7      156.90      189.57     34.54 o 
  11  10   7        1.14       18.85     49.13 o 
  12  10   7      282.28      300.13     50.88 o 
  -5  11   7       25.28       22.07     39.35 o 
  -4  11   7      963.19      930.35     35.90 o 
  -3  11   7      373.85      415.42     62.64 o 
  -2  11   7     1161.00     1221.55     31.48 o 
  -1  11   7       52.09      183.38     43.26 o 
   0  11   7     2989.28     2982.92     87.61 o 
   1  11   7     2087.73     2179.79     34.96 o 
   2  11   7      396.53      465.99     50.77 o 
   3  11   7     3793.83     3875.25     39.38 o 
   4  11   7      628.71      626.08     38.58 o 
   5  11   7     2092.40     2191.74    114.50 o 
   6  11   7      788.58      766.50     38.35 o 
   7  11   7      797.65      948.33     43.99 o 
   8  11   7       88.03       71.20     38.57 o 
   9  11   7      386.83      485.92     39.61 o 
  10  11   7        1.59      -25.76     59.80 o 
  11  11   7      345.30      360.40     42.00 o 
  12  11   7       44.40       28.47     53.34 o 
  -4  12   7      211.54      136.87     40.02 o 
  -3  12   7      495.38      462.50     34.45 o 
  -2  12   7      143.82      204.13     33.45 o 
  -1  12   7       34.60       45.34     33.76 o 
   0  12   7     2416.81     2519.83     61.26 o 
   1  12   7      601.92      628.76     30.19 o 
   2  12   7      733.32      671.82     53.47 o 
   3  12   7       23.15      122.37     34.95 o 
   4  12   7     4154.66     4124.54    406.81 o 
   5  12   7     1178.11     1248.14     67.97 o 
   6  12   7        2.17      -34.41     34.41 o 
   7  12   7      251.51      268.42     34.70 o 
   8  12   7      454.56      512.10     97.51 o 
   9  12   7      321.89      284.93     42.76 o 
  10  12   7      119.61       90.30     44.87 o 
  11  12   7     1531.80     1413.87     47.83 o 
  -2  13   7        9.84       -6.81     37.46 o 
  -1  13   7      530.42      551.71     38.32 o 
   0  13   7      630.35      611.57     34.87 o 
   1  13   7      845.90      936.83     55.28 o 
   2  13   7       26.37       -1.71     27.94 o 
   3  13   7      348.08      459.68     34.82 o 
   4  13   7     1664.53     1680.81     39.55 o 
   5  13   7       98.36      160.62     33.79 o 
   6  13   7      320.74      381.37     59.63 o 
   7  13   7       14.90      -17.27     37.13 o 
   8  13   7      890.04      928.45     49.14 o 
   9  13   7        5.66      -14.70     40.53 o 
  10  13   7       55.56       17.97     48.54 o 
  11  13   7      818.80      789.55     52.61 o 
  -1  14   7      299.78      261.66     40.10 o 
   0  14   7       50.50       81.36     32.80 o 
   1  14   7      370.18      462.54     36.21 o 
   2  14   7        0.06       53.60     32.84 o 
   3  14   7      463.59      428.39     41.77 o 
   4  14   7        0.85       24.44     41.91 o 
   5  14   7      398.29      447.55     42.30 o 
   6  14   7        7.35       51.22     67.17 o 
   7  14   7      712.55      747.52     52.42 o 
   8  14   7     1452.94     1267.87    115.83 o 
   9  14   7       26.25       13.23     46.80 o 
  10  14   7      139.28      123.40     54.05 o 
   1  15   7       54.47      113.59     39.58 o 
   2  15   7      120.94      124.61     40.03 o 
   3  15   7      841.46      694.66     50.31 o 
   4  15   7      273.07      279.25     41.01 o 
   5  15   7      150.15      207.06     40.39 o 
   6  15   7       42.33       85.04     75.74 o 
   7  15   7     1445.51     1448.03     53.81 o 
   8  15   7      114.43       60.34     48.94 o 
  -3  -8   8       86.03      -47.23     47.23 o 
  -2  -8   8     1085.90     1045.78     57.24 o 
  -1  -8   8      102.72      105.40     55.94 o 
   0  -8   8      198.80      208.50     49.62 o 
   1  -8   8        0.63       37.57    100.50 o 
   2  -8   8     1342.78     1160.02     71.11 o 
  -5  -7   8     1061.98      984.20     47.67 o 
  -4  -7   8       13.56       -0.68     47.11 o 
  -3  -7   8      320.87      283.40     48.35 o 
  -2  -7   8      275.24      190.63     42.95 o 
  -1  -7   8      624.50      666.03     43.92 o 
   0  -7   8       91.37      100.59     39.24 o 
   1  -7   8       77.88      102.72     38.94 o 
   2  -7   8      502.77      386.58     40.94 o 
   3  -7   8        5.08      -11.71     42.28 o 
   4  -7   8       22.55       -1.75     45.65 o 
   5  -7   8       40.53       34.82     46.30 o 
  -6  -6   8      917.91      879.29     51.56 o 
  -5  -6   8      366.18      289.78     44.45 o 
  -4  -6   8       51.98      -11.07     76.23 o 
  -3  -6   8       24.85      -68.51     68.51 o 
  -2  -6   8      182.15      180.78     40.15 o 
  -1  -6   8      796.47      907.98     63.36 o 
   0  -6   8      497.39      541.95     39.88 o 
   1  -6   8      696.90      705.62     41.15 o 
   2  -6   8       83.32       91.47     44.29 o 
   3  -6   8      230.10      229.69     39.38 o 
   4  -6   8        1.48        2.61     38.54 o 
   5  -6   8      713.65      604.40     49.58 o 
   6  -6   8      941.95      918.84     85.18 o 
  -7  -5   8       70.49       57.05     47.54 o 
  -6  -5   8     1128.98      978.96     47.53 o 
  -5  -5   8       76.12       36.09     53.31 o 
  -4  -5   8       97.63      123.03     39.49 o 
  -3  -5   8      160.13      163.08     36.60 o 
  -2  -5   8     1044.75     1054.81     46.88 o 
  -1  -5   8      300.84      228.17     33.82 o 
   0  -5   8      104.78       53.32     38.60 o 
   1  -5   8     1165.61     1148.34     37.36 o 
   2  -5   8      685.96      634.60     85.59 o 
   3  -5   8      416.41      379.07     37.48 o 
   4  -5   8      111.88      111.75     38.58 o 
   5  -5   8     1131.79     1226.30    106.65 o 
   6  -5   8       75.63       44.32     39.16 o 
   7  -5   8      141.39      210.53     47.61 o 
   8  -5   8       14.88       18.89     60.02 o 
  -7  -4   8       80.21       30.25     49.30 o 
  -6  -4   8      356.48      337.51     40.63 o 
  -5  -4   8       74.75       92.13     46.89 o 
  -4  -4   8      260.89      314.41     40.92 o 
  -3  -4   8      658.70      593.89     38.68 o 
  -2  -4   8     2597.22     2790.59     53.67 o 
  -1  -4   8      244.10      247.40     85.94 o 
   0  -4   8       29.61       20.04     34.26 o 
   1  -4   8      178.51      190.25     34.71 o 
   2  -4   8     4705.77     4802.78    376.40 o 
   3  -4   8      272.09      305.56     34.55 o 
   4  -4   8      352.83      324.97     57.55 o 
   5  -4   8      986.93     1124.56     85.20 o 
   6  -4   8      149.03      197.07     48.13 o 
   7  -4   8        2.68       28.20     46.63 o 
   8  -4   8      424.76      411.26     56.73 o 
   9  -4   8      814.80      800.15     70.91 o 
  -8  -3   8       58.24       30.83     49.09 o 
  -7  -3   8       83.21       58.96     41.17 o 
  -6  -3   8        4.77       86.07     60.67 o 
  -5  -3   8     1442.13     1317.08     77.73 o 
  -4  -3   8        5.79       83.75     40.53 o 
  -3  -3   8     1851.12     2056.95    120.80 o 
  -2  -3   8     2567.13     2690.35     94.20 o 
  -1  -3   8     2654.98     2639.82    116.36 o 
   0  -3   8       58.44       81.78    102.11 o 
   1  -3   8      970.36     1042.33     45.10 o 
   2  -3   8     3840.92     4140.84    160.94 o 
   3  -3   8        0.03      -23.29     41.71 o 
   4  -3   8     1336.94     1455.97     87.93 o 
   5  -3   8      224.60      207.15     37.35 o 
   6  -3   8      944.68      955.06     41.33 o 
   7  -3   8       83.68      109.49     40.80 o 
   8  -3   8     1248.88     1209.79     59.79 o 
   9  -3   8      395.37      316.88     65.75 o 
  -8  -2   8      102.19      112.23     39.71 o 
  -7  -2   8      134.03       75.35     44.72 o 
  -6  -2   8      897.64      983.45    169.63 o 
  -5  -2   8     1256.33     1247.03    102.36 o 
  -4  -2   8      336.23      343.41     36.84 o 
  -3  -2   8     2982.63     3025.01     98.27 o 
  -2  -2   8       11.56       98.10     35.93 o 
  -1  -2   8     2082.48     2286.96    117.73 o 
   0  -2   8      115.49      203.51     35.20 o 
   1  -2   8     6727.18     7243.78    185.17 o 
   2  -2   8       13.65       27.23     44.25 o 
   3  -2   8        0.57       51.66     37.02 o 
   4  -2   8      908.57      927.90     36.57 o 
   5  -2   8     4981.59     5370.68    242.03 o 
   6  -2   8     1603.32     1564.90     49.24 o 
   7  -2   8       39.93       13.09     41.78 o 
   8  -2   8     1436.96     1528.85     75.49 o 
   9  -2   8       24.80       74.06     54.17 o 
  -8  -1   8      150.03      206.56     38.51 o 
  -7  -1   8       16.78      -17.99     43.60 o 
  -6  -1   8     3871.10     4214.26    158.40 o 
  -5  -1   8      145.47      132.91     34.60 o 
  -4  -1   8       43.41       64.47     35.57 o 
  -3  -1   8      465.28      545.54     38.97 o 
  -2  -1   8     1550.28     1493.41     58.19 o 
  -1  -1   8      117.56      127.55     31.80 o 
   0  -1   8     4009.13     3867.32    108.07 o 
   1  -1   8     3608.15     3625.45     63.08 o 
   2  -1   8     1618.30     1497.42     75.16 o 
   3  -1   8       82.80       87.15     31.33 o 
   4  -1   8      146.92      159.85     35.11 o 
   5  -1   8     6669.69     6599.65     86.59 o 
   6  -1   8     1022.01      939.96     48.63 o 
   7  -1   8       15.05       17.73     46.30 o 
   8  -1   8      128.07      125.97     47.99 o 
   9  -1   8      510.62      429.09     58.64 o 
  10  -1   8      151.53      149.44     53.20 o 
  -8   0   8        4.20       -3.94     35.47 o 
  -7   0   8      308.68      295.86     45.19 o 
  -6   0   8      430.62      659.58     41.55 o 
  -5   0   8       84.23      128.39     35.25 o 
  -4   0   8       38.07       36.47     46.14 o 
  -3   0   8     1923.16     2047.08     40.83 o 
  -2   0   8      547.71      607.96     49.21 o 
  -1   0   8       28.50       42.87     34.31 o 
   0   0   8     3284.86     3210.22     42.27 o 
   1   0   8      231.78      272.16     60.90 o 
   2   0   8     2666.96     2743.22     80.87 o 
   3   0   8      879.73      966.81    145.01 o 
   4   0   8     1591.18     1664.33     38.56 o 
   5   0   8     3889.01     3698.51    147.66 o 
   6   0   8        8.08        9.05     37.90 o 
   7   0   8      106.40       19.94     42.68 o 
   8   0   8      642.96      616.50     50.91 o 
   9   0   8     2007.56     2118.30     77.92 o 
  10   0   8       56.94       47.24     66.32 o 
  11   0   8      586.35      613.94     88.87 o 
  -8   1   8      145.28       95.08     41.22 o 
  -7   1   8      556.97      543.72     46.28 o 
  -6   1   8      956.72      984.24     51.16 o 
  -5   1   8      757.10      708.54     50.53 o 
  -4   1   8      904.37      917.27     39.56 o 
  -3   1   8     7975.12     8422.01    100.86 o 
  -2   1   8     1535.34     1569.34     72.60 o 
  -1   1   8       45.84       44.36     34.86 o 
   0   1   8      918.77     1085.84     38.69 o 
   1   1   8      247.39      278.40     32.85 o 
   2   1   8     3309.01     3466.11     46.85 o 
   3   1   8      782.18      848.31     47.48 o 
   4   1   8     4115.31     3984.90     84.49 o 
   5   1   8        1.97        3.40     33.95 o 
   6   1   8      311.33      327.01     35.51 o 
   7   1   8      215.71      217.91     55.51 o 
   8   1   8     3949.96     3718.10     70.67 o 
   9   1   8     1433.02     1491.01     67.93 o 
  10   1   8       60.84       61.69     67.76 o 
  11   1   8      274.46      282.08     62.54 o 
  12   1   8        3.19        1.45     79.83 o 
  -8   2   8      543.05      269.92    185.33 o 
  -7   2   8      276.13      200.40     44.81 o 
  -6   2   8     2702.11     2817.06     63.86 o 
  -5   2   8      288.90      288.82     39.73 o 
  -4   2   8      208.27      263.58     39.94 o 
  -3   2   8     5730.55     5928.54     65.08 o 
  -2   2   8      130.37      392.52     64.86 o 
  -1   2   8      991.54     1017.02     35.32 o 
   0   2   8        0.33      245.15    123.48 o 
   1   2   8     4894.32     5046.35     48.19 o 
   2   2   8      111.62      164.17     33.04 o 
   3   2   8     1174.95     1208.24     40.30 o 
   4   2   8     4125.28     4203.24    141.82 o 
   5   2   8     5389.93     5524.01     83.03 o 
   6   2   8       26.28       91.63     34.54 o 
   7   2   8        7.05       27.21     43.11 o 
   8   2   8     5094.72     5607.32     89.14 o 
   9   2   8      314.49      266.24     61.45 o 
  10   2   8        3.91       48.79     66.42 o 
  11   2   8        0.76       -4.45     68.56 o 
  12   2   8      319.37      389.31     84.53 o 
  -8   3   8      307.75      116.90    124.65 o 
  -7   3   8       57.76       64.56     43.14 o 
  -6   3   8     4760.54     4841.77     56.99 o 
  -5   3   8        2.76      -13.20     37.54 o 
  -4   3   8      148.62      181.09     36.64 o 
  -3   3   8      692.44      744.29     36.33 o 
  -2   3   8     8683.17     8204.61     75.10 o 
  -1   3   8     1504.20     1395.80     40.34 o 
   0   3   8     8285.01     8921.19    524.66 o 
   1   3   8    12553.26    12506.31    123.51 o 
   2   3   8     3775.75     3561.78     37.07 o 
   3   3   8     3433.76     3215.09    110.97 o 
   4   3   8        2.01       19.62     26.28 o 
   5   3   8     9461.92     9538.50    197.57 o 
   6   3   8        0.97       30.31     31.08 o 
   7   3   8     2010.63     2281.37     56.73 o 
   8   3   8     1320.86     1461.77     70.56 o 
   9   3   8       91.92       82.98     60.43 o 
  10   3   8      129.69      150.99     57.83 o 
  11   3   8      959.15     1159.17     71.12 o 
  12   3   8      846.16      788.88     86.91 o 
  13   3   8       11.43       -6.99     98.28 o 
  -8   4   8       82.57      -16.18     60.43 o 
  -7   4   8      631.69      560.27     48.15 o 
  -6   4   8     2186.60     2419.08     54.08 o 
  -5   4   8       26.87       45.96     36.74 o 
  -4   4   8     1671.21     1723.85     84.32 o 
  -3   4   8      568.13      631.83     91.20 o 
  -2   4   8     4359.73     4332.03     53.86 o 
  -1   4   8      288.04      284.69     28.42 o 
   0   4   8    15882.11    16461.48    979.70 o 
   1   4   8      784.37      839.91     29.19 o 
   2   4   8     5006.26     5042.47     40.14 o 
   3   4   8     3666.44     3602.09     61.47 o 
   4   4   8     5501.04     5471.89     98.34 o 
   5   4   8     1650.13     1640.04     40.20 o 
   6   4   8       44.92       51.25     38.77 o 
   7   4   8     3092.39     3091.22     59.69 o 
   8   4   8      622.00      568.78     50.52 o 
   9   4   8      900.34      940.19     65.75 o 
  10   4   8       66.20       40.53     56.55 o 
  11   4   8     2096.78     2210.98     79.61 o 
  12   4   8      836.05      763.51     74.51 o 
  13   4   8       70.13       95.92     97.71 o 
  -8   5   8       17.33        9.08    120.30 o 
  -7   5   8      743.35      629.38     54.85 o 
  -6   5   8       45.20      102.47     43.51 o 
  -5   5   8        1.23       -0.29     36.28 o 
  -4   5   8      682.73      740.31     79.49 o 
  -3   5   8     6126.42     6177.75     57.41 o 
  -2   5   8       72.71       63.46     24.97 o 
  -1   5   8       90.36       71.42     26.96 o 
   0   5   8     6040.70     6054.24    169.65 o 
   1   5   8     6115.77     6050.53     54.59 o 
   2   5   8     4976.09     5147.11     99.09 o 
   3   5   8     2890.00     2587.29     59.22 o 
   4   5   8    12474.78    13193.56    224.68 o 
   5   5   8       54.58       58.39     27.14 o 
   6   5   8        5.04       32.70     29.48 o 
   7   5   8      304.76      276.84     32.92 o 
   8   5   8     5500.94     5166.28    225.51 o 
   9   5   8     1234.85     1373.95     63.68 o 
  11   5   8     1763.99     2036.72     77.97 o 
  12   5   8        0.71       43.07     67.00 o 
  13   5   8      208.27      203.82     83.23 o 
  -7   6   8      223.07      170.05     99.08 o 
  -6   6   8      930.67      782.71     78.47 o 
  -5   6   8      128.11       56.16     43.63 o 
  -4   6   8      275.75      371.79     28.43 o 
  -3   6   8     4985.88     5332.34     42.85 o 
  -2   6   8       52.65      107.46     21.91 o 
  -1   6   8     1165.98     1144.21     44.94 o 
   0   6   8      682.04      641.82     35.53 o 
   1   6   8     1754.29     1874.71     51.19 o 
   2   6   8     1311.68     1236.48     27.24 o 
   3   6   8     6726.95     7012.87     46.30 o 
   4   6   8     4859.46     4792.87    105.39 o 
   5   6   8      670.70      661.10     29.53 o 
   6   6   8      208.67      167.85     27.18 o 
   7   6   8       94.40       50.18     28.23 o 
   8   6   8     6425.68     6244.73     53.64 o 
   9   6   8       39.49       22.94     41.01 o 
  10   6   8        1.64        0.69     50.90 o 
  13   6   8       35.81       57.52     80.53 o 
  -7   7   8       85.16        3.93     97.72 o 
  -6   7   8      687.87      540.29     75.46 o 
  -5   7   8       52.28       50.35     37.39 o 
  -4   7   8      844.22      905.64     67.81 o 
  -3   7   8      366.53      359.83     33.94 o 
  -2   7   8       36.36        5.31     24.78 o 
  -1   7   8      258.44      290.46     26.53 o 
   0   7   8     1318.48     1188.86     85.76 o 
   1   7   8      700.47      734.94     28.49 o 
   2   7   8        0.55        4.25     27.23 o 
   3   7   8     3970.78     4009.65     79.84 o 
   4   7   8      425.77      456.11     44.10 o 
   5   7   8     5898.20     5807.18    139.16 o 
   6   7   8       43.65       41.37     26.30 o 
   7   7   8     4284.22     3958.18     40.64 o 
   8   7   8     1923.07     1890.54     48.29 o 
   9   7   8      492.22      531.34     37.90 o 
  10   7   8       24.74       22.14     37.26 o 
  11   7   8      975.49      995.83     47.10 o 
  -6   8   8      356.06      314.44     69.75 o 
  -5   8   8      283.27      300.99     40.77 o 
  -4   8   8     1253.37     1320.23     32.13 o 
  -3   8   8      649.41      693.81     48.67 o 
  -2   8   8       26.55       64.25     29.77 o 
  -1   8   8      201.43      212.46     30.87 o 
   0   8   8     7816.98     7292.88    408.13 o 
   1   8   8       21.30       27.32     22.06 o 
   2   8   8      372.69      339.27     37.28 o 
   3   8   8     2633.76     2590.71     33.66 o 
   4   8   8     3030.65     3029.29     44.12 o 
   5   8   8      978.74      958.06     32.06 o 
   6   8   8     1000.60      915.35     32.15 o 
   7   8   8     3930.31     3762.90     81.58 o 
   8   8   8       62.00       11.53     38.58 o 
   9   8   8       23.77        3.72     33.06 o 
  10   8   8       19.08       26.88     33.97 o 
  11   8   8     2324.47     2374.05     51.12 o 
  12   8   8        8.37       -2.03     46.03 o 
  -6   9   8        3.14       34.45     47.44 o 
  -5   9   8      511.26      527.28     34.81 o 
  -4   9   8       44.88       56.29     37.52 o 
  -3   9   8     1718.89     1773.40     35.88 o 
  -2   9   8       54.60      164.67     29.32 o 
  -1   9   8      771.19      816.84     41.03 o 
   0   9   8     1953.81     2021.86     80.72 o 
   1   9   8      992.17      967.89     34.92 o 
   2   9   8       29.94       68.18     25.79 o 
   3   9   8      382.22      358.98     26.85 o 
   4   9   8     1545.73     1563.90     30.49 o 
   5   9   8       68.79       28.31     26.24 o 
   6   9   8     2083.35     2057.40     63.28 o 
   7   9   8        0.99      -20.99     24.67 o 
   8   9   8     2595.39     2606.84     37.84 o 
   9   9   8      230.85      247.23     29.63 o 
  10   9   8      675.98      712.32     33.99 o 
  11   9   8     1919.07     1839.34     47.07 o 
  12   9   8      267.82      244.55     41.45 o 
  13   9   8        6.41       20.08     56.45 o 
  -5  10   8       64.46       51.79     41.49 o 
  -4  10   8      696.02      684.95     37.44 o 
  -3  10   8     2414.29     2392.21    186.02 o 
  -2  10   8        7.22       34.82     46.75 o 
  -1  10   8     1145.82     1097.73     59.48 o 
   0  10   8       48.57        3.77     34.03 o 
   1  10   8     1731.03     1854.43     35.02 o 
   2  10   8       35.52       23.33     25.24 o 
   3  10   8     3461.93     3572.78     44.04 o 
   4  10   8      472.78      444.41     26.71 o 
   5  10   8      273.99      257.92     26.16 o 
   6  10   8     2287.21     2392.21     38.71 o 
   7  10   8     1058.99     1010.89     34.66 o 
   8  10   8     2373.73     2398.54     55.70 o 
   9  10   8       51.65       17.86     30.58 o 
  10  10   8     1593.82     1500.69     33.25 o 
  11  10   8      520.64      523.24     41.82 o 
  12  10   8       45.69       58.46     38.37 o 
  -4  11   8      994.42      968.88     42.20 o 
  -3  11   8      329.76      297.65     34.04 o 
  -2  11   8      110.34       86.33     48.68 o 
  -1  11   8      996.50      957.19     44.82 o 
   0  11   8      941.69      965.29     56.10 o 
   1  11   8      506.62      518.47     30.56 o 
   2  11   8       52.47       -4.83     30.22 o 
   3  11   8     3417.49     3598.97     50.44 o 
   4  11   8      345.89      316.03     30.96 o 
   5  11   8      603.20      500.47     53.29 o 
   6  11   8      572.21      550.76     30.79 o 
   7  11   8     1875.92     1878.10     42.18 o 
   8  11   8      531.46      552.23     52.60 o 
   9  11   8        1.29      -10.20     33.86 o 
  10  11   8      453.02      484.54     50.96 o 
  11  11   8      245.37      201.92     35.57 o 
  12  11   8       47.39       81.92     47.04 o 
  -3  12   8      212.11      196.52     39.80 o 
  -2  12   8        0.53        6.68     32.75 o 
  -1  12   8       58.82      108.92     34.95 o 
   0  12   8     2809.16     2812.44    116.90 o 
   1  12   8        5.65       40.96     41.28 o 
   2  12   8      395.16      392.09     29.87 o 
   3  12   8     1148.33     1074.07     31.99 o 
   4  12   8     1793.84     1914.53     34.03 o 
   5  12   8      100.88      141.90     28.82 o 
   6  12   8      156.89      146.29     34.78 o 
   7  12   8     1701.49     1709.18     46.34 o 
   8  12   8      107.10       80.97     34.09 o 
   9  12   8      137.08      118.63     54.19 o 
  10  12   8        7.24       51.15     43.92 o 
  11  12   8     2192.08     2085.10     54.17 o 
  12  12   8        2.09       46.31     44.56 o 
  -2  13   8      207.17      212.54     44.90 o 
  -1  13   8      644.00      593.35     35.07 o 
   0  13   8      726.43      665.87     38.47 o 
   1  13   8       92.21       82.34     37.70 o 
   2  13   8      625.24      618.91     50.92 o 
   3  13   8        3.76      -16.16     31.77 o 
   4  13   8      901.61      918.33     30.84 o 
   5  13   8       15.15       -1.42     33.39 o 
   6  13   8     1303.82     1333.42     72.16 o 
   7  13   8       74.38       90.38     40.27 o 
   8  13   8      282.79      283.20     52.96 o 
   9  13   8      312.04      319.56     44.91 o 
  10  13   8      516.61      431.28     46.27 o 
  11  13   8      945.33      936.32     56.84 o 
  -1  14   8      998.90      917.44     89.72 o 
   0  14   8       27.02       33.45     33.27 o 
   1  14   8      113.19      117.94     33.22 o 
   2  14   8       25.10        0.03     34.75 o 
   3  14   8      890.06      953.32     36.78 o 
   4  14   8      222.19      165.65     33.69 o 
   5  14   8      140.83      120.65     40.66 o 
   6  14   8      739.60      683.65     42.98 o 
   7  14   8      323.26      353.82     41.20 o 
   8  14   8      281.97      217.19     41.25 o 
   9  14   8        4.60       50.45     43.97 o 
  10  14   8      555.07      542.84     50.46 o 
   1  15   8        9.10       83.24     39.24 o 
   2  15   8      220.68      205.33     40.28 o 
   3  15   8     1277.56     1208.12     53.18 o 
   4  15   8        0.53      -32.46     32.99 o 
   5  15   8      215.97      217.68     40.73 o 
   6  15   8      213.69      201.09     40.93 o 
   7  15   8      931.56      983.25     64.99 o 
   8  15   8      152.85       58.71     39.87 o 
  -2  -7   9      832.02      758.76     50.02 o 
  -1  -7   9        0.06       29.18     72.78 o 
   0  -7   9       76.74       33.16     46.96 o 
   1  -7   9        8.78       29.33     46.43 o 
   2  -7   9      552.24      573.02     79.68 o 
   3  -7   9      206.25      192.96     57.23 o 
  -4  -6   9       49.31       95.80     48.74 o 
  -3  -6   9      800.44      718.31     48.08 o 
  -2  -6   9      116.77      140.47     43.43 o 
  -1  -6   9       85.04       55.67     39.29 o 
   0  -6   9        3.20       15.42     38.91 o 
   1  -6   9      534.48      530.72     40.53 o 
   2  -6   9      329.38      346.44     57.57 o 
   3  -6   9       71.41       25.23     42.69 o 
   4  -6   9      329.08      291.50     45.98 o 
   5  -6   9      105.95      115.68     46.73 o 
  -5  -5   9       65.65       18.61     52.44 o 
  -4  -5   9       43.60       66.04     42.85 o 
  -3  -5   9      170.32      166.84     39.58 o 
  -2  -5   9      698.50      658.76    110.37 o 
  -1  -5   9       45.84       10.92     38.21 o 
   0  -5   9      443.25      429.10     47.09 o 
   1  -5   9     1918.35     1788.17    135.78 o 
   2  -5   9        6.41       47.47     38.93 o 
   3  -5   9       69.55       73.49     38.20 o 
   4  -5   9      136.04      101.85     38.74 o 
   5  -5   9     1092.67     1148.90     47.24 o 
   6  -5   9      415.34      406.70     51.03 o 
   7  -5   9      251.51      223.65     57.73 o 
  -6  -4   9      814.02      794.84     53.58 o 
  -5  -4   9      126.65      169.12     40.43 o 
  -4  -4   9      286.17      297.35     76.94 o 
  -3  -4   9      682.48      717.97     41.47 o 
  -2  -4   9     3179.73     3489.67    218.10 o 
  -1  -4   9        0.71       -1.73     36.02 o 
   0  -4   9     2061.71     2180.97    244.70 o 
   1  -4   9     1007.64     1047.49    156.93 o 
   2  -4   9     1013.19      975.05     36.44 o 
   3  -4   9        0.49       28.07     37.38 o 
   4  -4   9      174.61      248.39     60.27 o 
   5  -4   9     1092.47     1116.25     43.97 o 
   6  -4   9       93.74      176.60     46.49 o 
   7  -4   9      250.95      249.85     48.98 o 
   8  -4   9       28.50       34.34     60.71 o 
  -7  -3   9     1215.31     1073.65     78.31 o 
  -6  -3   9      100.24       79.33     40.62 o 
  -5  -3   9        0.16       -4.80     39.67 o 
  -4  -3   9      684.00      821.30    100.58 o 
  -3  -3   9     2474.53     2671.30    254.95 o 
  -2  -3   9     1100.56     1190.32    174.21 o 
  -1  -3   9       52.25       23.37     33.36 o 
   0  -3   9     1715.54     1687.63     85.70 o 
   1  -3   9      110.27       65.47     34.23 o 
   2  -3   9     1833.54     1836.54    159.20 o 
   3  -3   9      105.20      176.63     37.91 o 
   4  -3   9     1747.95     1620.86     89.85 o 
   5  -3   9       83.52       39.46     33.71 o 
   6  -3   9       11.47       57.21     41.66 o 
   7  -3   9      314.88      234.19     44.41 o 
   8  -3   9     1122.00     1049.35     54.34 o 
   9  -3   9      518.64      500.24     64.84 o 
  -7  -2   9      634.95      564.10     43.50 o 
  -6  -2   9      278.82      229.87     41.64 o 
  -5  -2   9        8.62       44.35     40.10 o 
  -4  -2   9        0.32       70.33     38.97 o 
  -3  -2   9     3277.06     3181.57    170.37 o 
  -2  -2   9      215.98      319.91     39.11 o 
  -1  -2   9      113.31      102.54     36.18 o 
   0  -2   9       70.24      223.06     35.28 o 
   1  -2   9     4394.64     4761.62    342.27 o 
   2  -2   9     1383.91     1590.35     41.16 o 
   3  -2   9     1026.92     1053.97     42.89 o 
   4  -2   9     2682.13     2627.61     45.80 o 
   5  -2   9     1198.50     1064.92     66.67 o 
   6  -2   9      103.69      113.61     34.73 o 
   7  -2   9        2.31       22.37     40.18 o 
   8  -2   9     1682.23     1625.80     52.67 o 
   9  -2   9       94.32      143.78     63.74 o 
  -7  -1   9       41.62       11.95    104.30 o 
  -6  -1   9     1203.72     1072.96     45.01 o 
  -5  -1   9      300.45      260.38     42.80 o 
  -4  -1   9      580.25      524.54     36.45 o 
  -3  -1   9     2962.65     3212.30    151.64 o 
  -2  -1   9       11.07        5.17     28.89 o 
  -1  -1   9      280.21      367.01     98.34 o 
   0  -1   9      453.30      666.49     35.18 o 
   1  -1   9     5393.62     5441.28    232.57 o 
   2  -1   9        1.38       67.43     33.37 o 
   3  -1   9     2433.47     2210.33     41.41 o 
   4  -1   9      754.63      894.07     39.61 o 
   5  -1   9     2738.18     2775.07     74.08 o 
   6  -1   9      235.40      313.78     39.70 o 
   7  -1   9      223.93      167.77     38.23 o 
   8  -1   9      678.44      665.43     52.63 o 
   9  -1   9        1.52      -26.93     57.45 o 
  10  -1   9        3.52       66.88     79.14 o 
  -7   0   9      169.14      171.93     46.48 o 
  -6   0   9     1547.63     1477.18    119.45 o 
  -5   0   9      181.33      190.74     37.47 o 
  -4   0   9      912.41     1020.14     38.31 o 
  -3   0   9        1.65        1.26     38.96 o 
  -2   0   9      396.84      457.50     38.45 o 
  -1   0   9      241.81      201.85     34.61 o 
   0   0   9     5038.35     5358.15     47.14 o 
   1   0   9     1314.94     1267.13     40.55 o 
   2   0   9      260.18      299.44     32.11 o 
   3   0   9      616.27      669.86     36.88 o 
   4   0   9      746.31      856.72     37.58 o 
   5   0   9     3304.98     3445.72     49.17 o 
   6   0   9     1205.02     1474.78     44.66 o 
   7   0   9     1134.57     1266.38     58.54 o 
   8   0   9        1.38      -11.22     44.54 o 
   9   0   9      162.20      196.41     69.17 o 
  10   0   9       58.29      102.16     66.49 o 
  11   0   9     1124.74     1149.81     93.34 o 
  -8   1   9      105.01       86.99     51.85 o 
  -7   1   9     1053.39      942.87     47.43 o 
  -6   1   9      146.68      193.60     81.83 o 
  -5   1   9      593.64      502.87     38.84 o 
  -4   1   9      257.07      386.12     38.86 o 
  -3   1   9     4282.37     4354.40     83.66 o 
  -2   1   9        8.40       19.88     32.92 o 
  -1   1   9      636.61      650.23     48.18 o 
   0   1   9     6986.62     7043.28    243.55 o 
   1   1   9        7.67      -28.35     31.22 o 
   2   1   9      193.10      180.71     32.75 o 
   3   1   9        0.18      -23.45     31.41 o 
   4   1   9     3297.61     3101.73     58.76 o 
   5   1   9     1083.90      960.92     38.22 o 
   6   1   9     2005.57     2169.67    160.84 o 
   7   1   9     2518.67     2468.66     51.76 o 
   8   1   9      949.39      985.16     45.04 o 
   9   1   9      264.77      155.10     58.03 o 
  10   1   9        7.02       84.92     55.21 o 
  11   1   9     1559.54     1458.62     95.37 o 
  -8   2   9      761.44      582.39    243.37 o 
  -7   2   9      487.34      317.49     50.70 o 
  -6   2   9      518.29      545.52     42.53 o 
  -5   2   9      870.19      733.75     36.89 o 
  -4   2   9      461.76      616.59     37.03 o 
  -3   2   9     4930.98     5100.96     50.90 o 
  -2   2   9       19.98       19.34    105.91 o 
  -1   2   9     1931.04     1852.45     66.32 o 
   1   2   9      365.69      390.75     32.76 o 
   2   2   9      130.44      136.01     31.98 o 
   3   2   9     2153.91     2158.41     39.43 o 
   4   2   9     1854.37     1926.34     52.85 o 
   5   2   9       52.33       25.93     31.04 o 
   6   2   9     1065.56     1022.63     71.76 o 
   7   2   9       76.27       40.37     41.98 o 
   8   2   9     3312.94     3182.93     66.90 o 
   9   2   9      372.94      442.79     59.61 o 
  10   2   9      595.90      702.75     70.94 o 
  11   2   9      292.81      262.65     65.90 o 
  12   2   9      105.69      101.60     71.59 o 
  -7   3   9        0.61       33.18     45.57 o 
  -6   3   9     1271.54     1283.18    110.54 o 
  -5   3   9       34.10       40.30     38.72 o 
  -4   3   9     2119.86     2210.52     50.83 o 
  -3   3   9     1752.41     1833.39     44.67 o 
  -2   3   9      405.60      464.17     34.87 o 
  -1   3   9      818.85      870.91     56.33 o 
   0   3   9     2311.62     2546.05     41.39 o 
   1   3   9      721.05      773.13     60.99 o 
   2   3   9        2.34       24.61     32.16 o 
   3   3   9     6204.47     6552.82    137.23 o 
   4   3   9      838.70     1001.33     36.18 o 
   5   3   9     1764.46     1659.50     49.77 o 
   6   3   9      691.47      694.16     40.90 o 
   7   3   9     1295.09     1245.50    109.55 o 
   8   3   9     3343.11     3759.11     77.97 o 
   9   3   9      353.67      346.65     60.19 o 
  10   3   9     1868.04     1808.57     66.78 o 
  11   3   9      157.36       98.49     67.09 o 
  12   3   9      190.51      198.44     83.11 o 
  -7   4   9       91.97       56.48     46.20 o 
  -6   4   9      379.10      404.67     62.61 o 
  -5   4   9       85.09       81.13     39.01 o 
  -4   4   9     1726.60     1866.30     96.83 o 
  -3   4   9        9.79       -4.13     39.13 o 
  -2   4   9      259.95      281.28     56.01 o 
  -1   4   9      443.74      417.42     60.92 o 
   0   4   9     9584.97     9919.23    317.96 o 
   1   4   9     1304.70     1302.95     29.39 o 
   2   4   9      209.37      181.56     26.15 o 
   3   4   9     9919.07    10037.94    158.77 o 
   4   4   9      828.46     1188.54     29.75 o 
   5   4   9     1550.41     1651.73     43.81 o 
   6   4   9      242.67      378.41     28.06 o 
   7   4   9     3248.30     3185.15     59.01 o 
   8   4   9       56.47      222.60     52.44 o 
   9   4   9       97.61       33.94     60.66 o 
  10   4   9      390.90      428.04     50.24 o 
  11   4   9     2138.49     2392.44     81.01 o 
  12   4   9       93.76      119.98     70.66 o 
  -7   5   9      762.19      655.57     55.30 o 
  -6   5   9       73.34       49.97     43.53 o 
  -5   5   9      925.01      948.18     39.68 o 
  -4   5   9      853.19      852.34     36.93 o 
  -3   5   9     2456.99     2369.25     43.27 o 
  -2   5   9      116.85      153.91     24.13 o 
  -1   5   9      230.81      224.03     25.66 o 
   0   5   9    14764.61    15338.09     67.82 o 
   1   5   9       82.13      109.78     44.44 o 
   2   5   9      740.77      869.66     36.91 o 
   3   5   9      493.45      488.63     38.85 o 
   4   5   9     7120.44     6885.85    189.01 o 
   5   5   9       26.40        0.28     31.26 o 
   6   5   9     2539.29     2659.58     49.01 o 
   7   5   9     1221.00     1299.48     43.82 o 
   8   5   9     2427.21     2641.99     60.36 o 
   9   5   9      109.46       98.50     51.60 o 
  10   5   9      140.96      193.62     58.53 o 
  11   5   9     2301.46     2905.24     80.93 o 
  12   5   9       80.56       19.08     60.31 o 
  13   5   9       99.39      108.42     84.13 o 
  -7   6   9      565.00      445.00    101.25 o 
  -6   6   9        1.15      -28.54     55.70 o 
  -5   6   9     2082.27     2274.81     80.16 o 
  -4   6   9        3.64       67.39     33.12 o 
  -3   6   9     2421.35     2529.65     73.90 o 
  -2   6   9       48.68       56.63     29.32 o 
  -1   6   9     3215.14     3267.02     84.16 o 
   0   6   9     2034.77     2493.32     61.07 o 
   1   6   9        7.95       -2.32     22.20 o 
   2   6   9      989.52      929.45     23.06 o 
   3   6   9     7109.08     7163.95    129.44 o 
   4   6   9     2511.03     2586.28     67.94 o 
   5   6   9       15.66       -4.36     26.36 o 
   6   6   9     4548.85     4390.99    100.58 o 
   7   6   9        1.79        8.59     27.12 o 
   8   6   9     1520.57     1679.67     51.42 o 
   9   6   9       26.86        8.77     44.65 o 
  10   6   9      184.28      240.28     50.99 o 
  12   6   9       18.54       23.70     63.53 o 
  13   6   9       86.98      143.11     82.28 o 
  -6   7   9      117.06      107.38     83.79 o 
  -5   7   9      184.37      227.94     71.02 o 
  -4   7   9     1490.14     1459.28    125.70 o 
  -3   7   9      851.85      853.01     29.97 o 
  -2   7   9      319.51      340.83     26.00 o 
  -1   7   9     1342.76     1367.45     33.34 o 
   0   7   9     1535.23     1781.90     26.32 o 
   1   7   9       29.73       -0.38     26.19 o 
   2   7   9      157.34      152.71     26.63 o 
   3   7   9     8639.58     8732.96    154.39 o 
   4   7   9      457.30      518.28     28.03 o 
   5   7   9      132.33      148.83     28.00 o 
   6   7   9      580.64      644.92     28.02 o 
   7   7   9      868.01      809.55     28.82 o 
   8   7   9     2396.34     2288.22     44.09 o 
   9   7   9      117.48      142.28     33.00 o 
  10   7   9      428.44      394.93     38.84 o 
  11   7   9       25.63       23.74     50.34 o 
  13   7   9        1.40       -8.61     70.41 o 
  -6   8   9        0.61        7.69     81.34 o 
  -5   8   9      135.45      110.29     41.58 o 
  -4   8   9     2282.67     2613.82     58.70 o 
  -3   8   9       23.17       57.66     28.10 o 
  -2   8   9     1298.12     1402.81     44.58 o 
  -1   8   9      117.02      104.12     27.69 o 
   0   8   9     4800.10     5013.17    152.03 o 
   1   8   9       49.02       13.27     26.09 o 
   2   8   9      969.93     1012.05     28.97 o 
   3   8   9     5734.62     5945.44     65.22 o 
   4   8   9        4.35      201.78     26.34 o 
   5   8   9      240.41      259.51     28.47 o 
   6   8   9        4.59       53.06     27.80 o 
   7   8   9     3271.05     3107.73     36.36 o 
   8   8   9      725.83      918.38     36.40 o 
   9   8   9      731.20      688.32     37.49 o 
  10   8   9      733.76      685.54     36.95 o 
  11   8   9      893.02      874.23     44.00 o 
  12   8   9       31.66       18.54     47.83 o 
  -5   9   9      640.34      571.83     51.97 o 
  -4   9   9      145.74      127.11     33.68 o 
  -3   9   9      494.67      456.06     53.54 o 
  -2   9   9      709.04      815.22     30.88 o 
  -1   9   9      985.61     1013.24     32.14 o 
   0   9   9     2454.55     2521.41     60.06 o 
   1   9   9      124.17      111.91     25.39 o 
   2   9   9      705.75      750.76     45.63 o 
   3   9   9       18.70       43.53     25.96 o 
   4   9   9     1859.63     1834.79     32.88 o 
   5   9   9        1.19        7.95     28.37 o 
   6   9   9     2156.05     2228.67     39.63 o 
   7   9   9     2480.64     2506.14     69.97 o 
   8   9   9      694.23      854.86     37.93 o 
   9   9   9     1295.44     1239.83     38.71 o 
  10   9   9      156.20      174.93     34.38 o 
  11   9   9     2753.80     2911.08     67.34 o 
  12   9   9        8.69       11.96     42.21 o 
  13   9   9      601.09      606.64     62.24 o 
  -5  10   9     1004.03      912.71     80.06 o 
  -4  10   9      115.74      131.79     32.94 o 
  -3  10   9      233.52      192.63     67.52 o 
  -2  10   9       40.30      141.03     49.17 o 
  -1  10   9     2464.20     2624.07     37.03 o 
   0  10   9      836.00      933.81     45.69 o 
   1  10   9       14.36       27.20     29.46 o 
   2  10   9      829.48      855.99     39.96 o 
   3  10   9     1896.91     1953.54     83.86 o 
   4  10   9     1291.15     1379.39     46.03 o 
   5  10   9        0.85      -33.80     33.80 o 
   6  10   9     7225.35     7622.53     79.13 o 
   7  10   9       43.37       66.95     29.24 o 
   8  10   9      492.98      577.24     32.23 o 
   9  10   9      618.96      631.36     36.06 o 
  10  10   9     2135.52     2094.17     46.29 o 
  11  10   9      866.62      868.15     38.10 o 
  12  10   9      153.25      139.31     38.89 o 
  -4  11   9      541.82      461.18     41.12 o 
  -3  11   9        0.61       26.78     34.80 o 
  -2  11   9        1.01       39.12     43.10 o 
  -1  11   9     1224.48     1156.17    140.75 o 
   0  11   9      125.54      213.95     28.37 o 
   1  11   9      222.45      220.07     29.10 o 
   2  11   9      174.05      263.12     30.93 o 
   3  11   9     3658.74     3744.24     38.19 o 
   4  11   9      198.21      295.04     30.00 o 
   5  11   9       84.92       46.27     29.60 o 
   6  11   9     2009.34     2109.15     55.66 o 
   7  11   9     1709.48     1726.81     33.56 o 
   8  11   9      121.66      128.62     34.57 o 
   9  11   9      166.54      160.74     29.92 o 
  10  11   9     1426.75     1552.48     42.25 o 
  11  11   9        3.29      -15.10     36.99 o 
  12  11   9      102.62      146.02     46.99 o 
  -3  12   9        0.56      -39.13     39.13 o 
  -2  12   9      713.80      673.48     39.36 o 
  -1  12   9       11.37      -24.43     32.90 o 
   0  12   9      698.50      694.84     81.48 o 
   1  12   9      271.24      275.77     28.30 o 
   2  12   9     2169.48     2264.16     34.25 o 
   3  12   9     2428.34     2545.34     34.76 o 
   4  12   9       69.41      188.10     50.00 o 
   5  12   9     1319.03     1318.25     36.37 o 
   6  12   9       60.17       53.35     33.74 o 
   7  12   9     1443.76     1498.50     47.90 o 
   8  12   9       48.52       72.38     33.51 o 
   9  12   9     1734.47     1903.63     56.68 o 
  10  12   9      372.02      331.58     41.61 o 
  11  12   9      217.00      167.04     42.05 o 
  12  12   9      158.66      163.01     42.40 o 
  -2  13   9      588.55      564.71     53.60 o 
  -1  13   9      398.08      400.31     34.30 o 
   0  13   9       19.69       22.22     32.92 o 
   1  13   9       11.12       64.23     32.81 o 
   2  13   9     1549.11     1779.07     37.98 o 
   3  13   9       18.12      -29.63     29.63 o 
   4  13   9        9.68       43.70     41.38 o 
   5  13   9      213.57      180.30     31.77 o 
   6  13   9     1172.22     1135.38     37.90 o 
   7  13   9       46.78       79.89     33.47 o 
   8  13   9        0.63       45.75     33.32 o 
   9  13   9     1162.46     1190.72     36.75 o 
  10  13   9      206.39      204.47     37.91 o 
  11  13   9      282.55      202.78     45.67 o 
   0  14   9      220.23      191.39     44.14 o 
   1  14   9      107.54      142.23     56.67 o 
   2  14   9      266.39      282.42     33.46 o 
   3  14   9      332.24      292.35     34.52 o 
   4  14   9       56.08      103.64     32.74 o 
   5  14   9      526.83      553.85     44.55 o 
   6  14   9     2096.78     2127.13     42.81 o 
   7  14   9        0.62        6.62     32.95 o 
   8  14   9      144.14      204.18     33.72 o 
   9  14   9      271.48      278.66     37.11 o 
  10  14   9      619.45      577.85     44.00 o 
   2  15   9        0.48       28.12     34.60 o 
   3  15   9      430.48      397.47     49.75 o 
   4  15   9       89.43       36.20     35.06 o 
   5  15   9      563.01      557.36     35.80 o 
   6  15   9      555.05      464.90     38.24 o 
   7  15   9      423.82      416.67     43.16 o 
   8  15   9       81.43       45.72     39.65 o 
  -2  -6  10      231.72      248.89     47.55 o 
  -1  -6  10      511.61      421.03     48.83 o 
   0  -6  10      154.50      215.40    113.26 o 
   1  -6  10       60.34       14.91     66.98 o 
   2  -6  10        0.44      -27.93     46.46 o 
   3  -6  10      407.52      361.88     47.85 o 
  -4  -5  10      763.23      658.18     78.16 o 
  -3  -5  10      423.51      365.58     53.74 o 
  -2  -5  10      147.30       71.14     70.44 o 
  -1  -5  10      414.10      425.11     46.64 o 
   0  -5  10       96.05      136.48     40.44 o 
   1  -5  10      481.05      351.80     39.75 o 
   2  -5  10       15.81      -38.94     39.86 o 
   3  -5  10      446.34      509.77    119.66 o 
   4  -5  10      597.26      517.33     48.18 o 
   5  -5  10      112.84      146.80     48.22 o 
  -5  -4  10      196.50      203.95     73.11 o 
  -4  -4  10      953.15      842.89    116.89 o 
  -3  -4  10       32.87       39.36     59.78 o 
  -2  -4  10       17.91       67.80     42.75 o 
  -1  -4  10       35.92       14.51     38.61 o 
   0  -4  10      954.87      922.56     41.42 o 
   1  -4  10     1235.72     1431.48    119.09 o 
   2  -4  10       11.28       26.76     38.56 o 
   3  -4  10      684.95      671.53     40.65 o 
   4  -4  10        3.02       39.20     48.62 o 
   5  -4  10      275.61      285.74     40.71 o 
   6  -4  10       37.75       97.14     87.79 o 
   7  -4  10     1287.95     1101.79     71.74 o 
  -5  -3  10      181.18      182.96     48.52 o 
  -4  -3  10      929.19      795.58    118.02 o 
  -3  -3  10      473.01      438.75     41.95 o 
  -2  -3  10      712.45      784.19     68.09 o 
  -1  -3  10       47.35       78.60     40.59 o 
   0  -3  10     3589.71     3694.79    134.50 o 
   1  -3  10      595.29      554.81     37.97 o 
   2  -3  10       24.26       36.01     36.41 o 
   3  -3  10      294.85      272.92     55.66 o 
   4  -3  10      814.78      860.99     39.40 o 
   5  -3  10        7.27       15.39     44.12 o 
   6  -3  10       95.77       75.26     40.19 o 
   7  -3  10     1095.02     1067.05     53.15 o 
   8  -3  10      187.07      253.53     63.02 o 
  -6  -2  10        0.26      -33.61     48.09 o 
  -5  -2  10      409.84      325.53     47.73 o 
  -4  -2  10      252.62      261.01     41.23 o 
  -3  -2  10     2542.90     2768.25    187.02 o 
  -2  -2  10       77.76       79.70     39.31 o 
  -1  -2  10      722.63      776.61     79.95 o 
   0  -2  10     2213.73     2199.70    103.83 o 
   1  -2  10      310.75      211.62     35.05 o 
   2  -2  10      116.38       95.47     35.10 o 
   3  -2  10      771.29      782.81     55.05 o 
   4  -2  10     2654.93     2684.83    207.65 o 
   5  -2  10       54.43       53.53     36.48 o 
   6  -2  10      852.22      942.75     51.77 o 
   7  -2  10      312.23      286.05     45.15 o 
   8  -2  10      757.71      703.04     56.00 o 
   9  -2  10        6.61       -3.48     65.06 o 
  -6  -1  10      158.44      149.11     52.73 o 
  -5  -1  10      477.83      532.71    113.19 o 
  -4  -1  10      518.13      475.47     78.21 o 
  -3  -1  10     2142.95     2018.49     95.31 o 
  -2  -1  10       52.83       88.33     64.26 o 
  -1  -1  10     1941.66     1709.49     98.61 o 
   0  -1  10       36.37       17.58     28.63 o 
   1  -1  10      634.45      658.44     42.43 o 
   2  -1  10       69.51       61.40     36.31 o 
   3  -1  10     4923.06     4909.99    269.89 o 
   4  -1  10     1452.12     1377.56     40.15 o 
   5  -1  10       23.60       -7.85     33.96 o 
   6  -1  10      482.69      415.50     39.26 o 
   7  -1  10      135.96      156.08     41.26 o 
   8  -1  10      286.58      269.49     53.04 o 
   9  -1  10       71.99       20.17     51.86 o 
  10  -1  10      344.68      282.29     80.94 o 
  -6   0  10      127.22      127.54     46.38 o 
  -5   0  10        0.05        4.61     44.10 o 
  -4   0  10     1653.20     1662.54     44.98 o 
  -3   0  10       80.34       85.76     37.90 o 
  -2   0  10      348.15      436.76     39.47 o 
  -1   0  10      512.29      571.94     99.28 o 
   0   0  10     1875.87     1979.68     69.45 o 
   1   0  10      497.77      540.03     38.34 o 
   2   0  10      306.45      273.10     49.65 o 
   3   0  10     2817.16     3050.47     45.92 o 
   4   0  10      315.17      286.63     42.30 o 
   5   0  10      231.77      238.70     39.20 o 
   6   0  10      203.26      307.43     51.11 o 
   7   0  10     1492.19     1294.97    124.29 o 
   8   0  10      508.51      559.30     43.30 o 
   9   0  10      212.69      218.79     55.97 o 
  10   0  10      436.82      331.33     67.77 o 
  -7   1  10      279.23      187.77     72.95 o 
  -6   1  10        0.13      -26.04    139.23 o 
  -5   1  10     1167.84     1136.61     56.86 o 
  -4   1  10     1325.49     1402.95    110.96 o 
  -3   1  10      150.32      186.59     46.24 o 
  -2   1  10      512.73      473.71     36.99 o 
  -1   1  10        0.14       37.48     36.02 o 
   0   1  10     4552.97     4837.87     65.40 o 
   1   1  10      845.44      811.18     38.36 o 
   2   1  10      157.56      154.92     33.98 o 
   3   1  10     1784.64     1726.77     40.03 o 
   4   1  10      282.00      268.60     34.13 o 
   5   1  10      429.43      403.83     37.97 o 
   6   1  10     1524.98     1383.60     72.01 o 
   7   1  10     3488.89     3328.71    150.41 o 
   8   1  10       46.48       55.73     38.75 o 
   9   1  10      271.31      181.48     69.89 o 
  10   1  10       71.97       82.16     55.27 o 
  11   1  10     1528.78     1399.51     86.53 o 
  -7   2  10      107.04       77.84     52.64 o 
  -6   2  10       44.04       -1.04     45.39 o 
  -5   2  10     2167.34     2276.54    148.30 o 
  -4   2  10      135.74      198.00     58.76 o 
  -3   2  10      760.81      786.14     40.05 o 
  -2   2  10      549.07      572.31     37.31 o 
  -1   2  10      409.63      448.13     38.10 o 
   0   2  10     2920.35     2910.50    150.74 o 
   1   2  10       79.66       94.71     32.55 o 
   2   2  10      539.33      569.41     36.72 o 
   3   2  10      323.38      302.86     32.29 o 
   4   2  10     2373.07     2551.04     46.61 o 
   5   2  10      135.94      147.78     33.50 o 
   6   2  10     4560.46     4569.68     55.23 o 
   7   2  10      746.59      892.93     42.26 o 
   8   2  10     1498.40     1572.11     82.26 o 
   9   2  10      107.61      147.80     56.50 o 
  10   2  10      862.47      992.32     72.55 o 
  11   2  10     1149.50     1298.69     85.00 o 
  -7   3  10       73.08      101.43     51.83 o 
  -6   3  10        5.90       -1.29     45.44 o 
  -5   3  10     1437.20     1406.52     45.66 o 
  -4   3  10      322.57      372.20     36.42 o 
  -3   3  10     1140.05     1235.85     87.83 o 
  -2   3  10      130.53      240.32     96.78 o 
  -1   3  10     4044.44     4244.80     47.22 o 
   0   3  10      200.52      252.62     47.23 o 
   1   3  10       48.34       35.20     31.13 o 
   2   3  10      368.98      423.13     32.11 o 
   3   3  10     7388.54     7311.02     59.25 o 
   4   3  10      741.63      699.43     33.26 o 
   5   3  10        1.13      -23.56     56.85 o 
   6   3  10     3632.04     3709.79    250.83 o 
   7   3  10      399.30      458.87     40.86 o 
   8   3  10      481.69      482.50     62.24 o 
   9   3  10      152.07       96.35     58.12 o 
  10   3  10     2103.69     2355.31     80.07 o 
  11   3  10        6.82       18.67     65.21 o 
  12   3  10       32.40       23.70     72.67 o 
  -7   4  10        0.32      -20.30     51.39 o 
  -6   4  10       16.18       -7.37     45.48 o 
  -5   4  10       22.15       27.07     40.00 o 
  -4   4  10      847.62      947.32     39.63 o 
  -3   4  10        0.33        6.17     37.04 o 
  -2   4  10     1990.44     2075.83     44.57 o 
  -1   4  10     1756.16     2000.45     49.55 o 
   0   4  10     1763.09     1850.33    124.06 o 
   1   4  10      952.80      972.86     34.14 o 
   2   4  10       45.61       87.01     31.58 o 
   3   4  10     6214.63     6137.80    111.90 o 
   4   4  10      146.49      154.62     31.37 o 
   5   4  10        1.83        8.77     30.55 o 
   6   4  10       42.52       79.96     38.10 o 
   7   4  10     2046.61     2233.77    209.81 o 
   8   4  10       13.37      -30.99     49.49 o 
   9   4  10     1130.02     1348.83     54.58 o 
  10   4  10     1179.71     1147.32     74.71 o 
  11   4  10      727.20      616.64     69.22 o 
  12   4  10       40.34        1.21     71.86 o 
  -6   5  10        0.61      -32.73     45.72 o 
  -5   5  10     2130.87     1958.53    119.08 o 
  -4   5  10      670.14      735.42     69.79 o 
  -3   5  10      154.71      186.90     37.34 o 
  -2   5  10     2756.14     2853.55     56.90 o 
  -1   5  10      387.60      369.01     37.78 o 
   0   5  10     4947.00     4312.68    226.57 o 
   1   5  10       22.36       -0.48     29.17 o 
   2   5  10     3507.87     3391.64     88.85 o 
   3   5  10     2646.67     2680.77     32.91 o 
   4   5  10       14.65       26.90     28.61 o 
   5   5  10       81.09       92.31     25.05 o 
   6   5  10     2724.83     2660.89     37.66 o 
   7   5  10     1303.63     1279.37     47.35 o 
   8   5  10       66.17       50.34     38.34 o 
   9   5  10     2722.08     2894.15     62.55 o 
  10   5  10       24.30      121.00     55.61 o 
  11   5  10     1009.36     1069.58     72.64 o 
  12   5  10       28.15       33.47     75.33 o 
  -6   6  10       92.91       95.77     52.00 o 
  -5   6  10     3041.92     2870.88    191.93 o 
  -4   6  10       13.88      -18.57     42.75 o 
  -3   6  10        3.43      -26.51     33.38 o 
  -2   6  10      457.74      478.65     29.39 o 
  -1   6  10     1451.40     1609.52     60.80 o 
   0   6  10      520.02      474.12     39.25 o 
   1   6  10      552.44      527.15     26.41 o 
   2   6  10     1281.00     1218.16     28.45 o 
   3   6  10      459.55      475.87     25.95 o 
   4   6  10      109.77      111.79     22.54 o 
   5   6  10        7.10       22.39     25.80 o 
   6   6  10     5825.54     5770.68     52.82 o 
   7   6  10       23.12        7.47     35.50 o 
   8   6  10       98.76      111.51     39.41 o 
   9   6  10     1066.88     1008.41     75.72 o 
  10   6  10      607.51      552.70     50.07 o 
  11   6  10      467.37      614.95     69.63 o 
  12   6  10      113.77      164.86     78.58 o 
  13   6  10      673.60      686.64     77.36 o 
  -6   7  10      185.90      135.56     83.80 o 
  -5   7  10      605.84      599.56     82.86 o 
  -4   7  10      339.72      318.86     40.97 o 
  -3   7  10      267.19      257.40     27.68 o 
  -2   7  10     1218.21     1227.57     30.92 o 
  -1   7  10     2071.70     2172.87     33.57 o 
   0   7  10       12.32       51.10     31.25 o 
   1   7  10      491.04      528.34     29.25 o 
   2   7  10       17.12       -9.42     26.28 o 
   3   7  10     5486.92     5482.91     63.77 o 
   4   7  10      187.36      199.44     26.61 o 
   5   7  10      502.89      578.25     33.32 o 
   6   7  10     6232.60     6311.43     62.48 o 
   7   7  10       48.44       17.48     32.37 o 
   8   7  10        0.14       -4.03     35.69 o 
   9   7  10      125.15       87.64     34.90 o 
  10   7  10     1439.95     1556.63     87.80 o 
  11   7  10       14.00       18.86     53.56 o 
  13   7  10      224.95      253.57     74.44 o 
  -5   8  10       60.49      108.93     82.22 o 
  -4   8  10      367.34      305.53     43.90 o 
  -3   8  10       46.35      162.06     43.56 o 
  -2   8  10     2552.62     2737.59    109.86 o 
  -1   8  10     2175.73     2284.46     56.24 o 
   0   8  10      595.21      640.37     31.50 o 
   1   8  10     1410.81     1333.14    107.85 o 
   2   8  10        1.49       42.08     25.49 o 
   3   8  10     6115.80     6203.15     78.55 o 
   4   8  10      424.59      325.86     26.75 o 
   5   8  10      930.17      916.06     33.60 o 
   6   8  10      630.03      598.96     27.13 o 
   7   8  10      588.37      612.92     38.06 o 
   8   8  10      102.23       85.84     35.78 o 
   9   8  10     2765.59     2821.40     88.50 o 
  10   8  10      614.84      663.06     36.36 o 
  11   8  10      146.48      176.25     40.02 o 
  12   8  10     1033.39     1083.90     68.05 o 
  -5   9  10      300.42      324.07     59.96 o 
  -4   9  10       95.69       65.67     39.16 o 
  -3   9  10       83.03       56.25     40.23 o 
  -2   9  10     2603.15     2717.88     63.71 o 
  -1   9  10       53.60       41.53     29.02 o 
   0   9  10     1760.47     1936.32     40.89 o 
   1   9  10      233.71      272.16     28.40 o 
   2   9  10     5169.54     5579.38     73.10 o 
   3   9  10     1453.45     1422.13     43.01 o 
   4   9  10        5.16       18.42     25.64 o 
   5   9  10     1476.48     1564.02     32.69 o 
   6   9  10     2809.31     2860.14     38.40 o 
   7   9  10      351.58      388.92     56.04 o 
   8   9  10        7.48       31.06     30.75 o 
   9   9  10     5024.67     5196.64    136.40 o 
  10   9  10       15.46        2.59     29.18 o 
  11   9  10      363.96      332.25     39.62 o 
  12   9  10      269.68      225.06     45.45 o 
  -4  10  10        1.58       26.44     64.86 o 
  -3  10  10      315.07      343.62     33.72 o 
  -2  10  10     1531.93     1582.87     37.60 o 
  -1  10  10      875.22      869.68     51.27 o 
   0  10  10       68.15       32.45     28.63 o 
   1  10  10      957.71     1010.12     31.48 o 
   2  10  10     5463.71     5670.89     59.17 o 
   3  10  10        8.36      -23.28     23.28 o 
   4  10  10      891.70      829.17     32.26 o 
   5  10  10      113.45      154.35     31.61 o 
   6  10  10     4173.98     4274.61     40.44 o 
   7  10  10       20.61       -7.19     35.94 o 
   8  10  10      110.69       96.81     29.11 o 
   9  10  10     1585.67     1489.78     34.79 o 
  10  10  10      451.58      383.80     39.50 o 
  11  10  10      106.40       72.60     34.77 o 
  12  10  10      103.31       99.68     48.12 o 
  -3  11  10      298.63      338.67     40.36 o 
  -2  11  10        4.29      -32.94     32.94 o 
  -1  11  10      556.22      497.81     44.45 o 
   0  11  10       20.67       37.22     27.70 o 
   1  11  10     1284.80     1342.49     48.23 o 
   2  11  10      557.84      610.49     35.39 o 
   3  11  10      686.43      593.42     32.62 o 
   4  11  10        3.68      -23.95     29.08 o 
   5  11  10      923.95      985.93     49.60 o 
   6  11  10     3552.74     3526.63     62.86 o 
   7  11  10       31.81       23.91     32.18 o 
   8  11  10      120.07      125.56     30.00 o 
   9  11  10        0.00       -0.70     41.53 o 
  10  11  10      552.19      557.49     42.29 o 
  11  11  10       14.88       30.28     39.75 o 
  12  11  10      727.30      692.29     49.43 o 
  -2  12  10     1226.85     1145.90     43.38 o 
  -1  12  10      250.08      199.77     33.47 o 
   0  12  10       38.47       46.80     33.02 o 
   1  12  10     1460.74     1484.99     38.60 o 
   2  12  10      247.99      234.78     28.57 o 
   3  12  10      915.05      897.77     30.36 o 
   4  12  10       48.30      -11.88     43.97 o 
   5  12  10     2844.05     2792.20     53.72 o 
   6  12  10     1252.24     1159.22     41.89 o 
   7  12  10        0.48       21.21     30.86 o 
   8  12  10      166.64      122.74     33.86 o 
   9  12  10      803.84      778.61     35.14 o 
  10  12  10      307.53      287.32     38.96 o 
  11  12  10        1.97       18.07     47.43 o 
  -1  13  10      119.52       86.04     66.62 o 
   0  13  10       82.18       92.94     41.23 o 
   1  13  10      203.43      215.84     38.37 o 
   2  13  10      990.90     1087.02    100.22 o 
   3  13  10       29.45       25.06     32.78 o 
   4  13  10       33.06       33.15     35.23 o 
   5  13  10     1044.23     1111.68     44.70 o 
   6  13  10      176.94      175.69     35.77 o 
   7  13  10        4.24      -40.33     40.33 o 
   8  13  10       42.89       46.58     32.93 o 
   9  13  10     1885.15     1781.70     75.84 o 
  10  13  10        4.30       36.85     36.33 o 
  11  13  10      103.52       25.92     48.53 o 
   0  14  10       18.11        1.43     39.55 o 
   1  14  10      165.82      106.52     38.02 o 
   2  14  10      990.46      854.36     35.80 o 
   3  14  10       40.65      -28.10     32.96 o 
   4  14  10      189.80      150.01     49.30 o 
   5  14  10        4.72      -29.26     34.88 o 
   6  14  10     1143.39     1100.54     37.08 o 
   7  14  10       67.93       59.86     33.06 o 
   8  14  10     1083.63     1019.90     38.36 o 
   9  14  10      799.49      879.45     45.08 o 
  10  14  10       38.39       30.16     56.68 o 
   2  15  10      102.84       71.05     39.65 o 
   3  15  10       95.63       64.60     39.75 o 
   4  15  10      750.50      771.68     47.68 o 
   5  15  10      588.56      621.36     41.16 o 
   6  15  10      227.24      223.03     39.90 o 
   7  15  10      227.43      230.82     40.10 o 
   8  15  10      758.09      768.88     77.61 o 
  -1  -5  11     1127.66     1083.35    312.29 o 
   0  -5  11       48.64       43.73     37.90 o 
   1  -5  11       22.52       44.98     45.75 o 
   2  -5  11      427.88      399.52     83.48 o 
   3  -5  11      556.30      491.97    106.05 o 
  -3  -4  11      172.46      114.09     56.39 o 
  -2  -4  11      399.25      374.81     82.66 o 
  -1  -4  11     1675.73     1688.00     83.72 o 
   0  -4  11       99.45      101.81     98.93 o 
   1  -4  11       38.55      181.27     47.07 o 
   2  -4  11        0.13        8.91     42.11 o 
   3  -4  11     1098.77     1136.69     47.70 o 
   4  -4  11      248.43      214.09     47.88 o 
   5  -4  11       88.08       86.43     51.97 o 
  -4  -3  11     1130.04      954.81     90.21 o 
  -3  -3  11        0.08      112.51     47.08 o 
  -2  -3  11      510.14      516.77     63.99 o 
  -1  -3  11      154.87      201.27    102.36 o 
   0  -3  11      389.50      402.40     95.31 o 
   1  -3  11       68.41      194.02     44.55 o 
   2  -3  11      510.36      535.09     62.03 o 
   3  -3  11      630.68      529.53     78.64 o 
   4  -3  11        8.08        3.02     41.07 o 
   5  -3  11      136.41      130.31     61.50 o 
   6  -3  11       62.04       85.54     45.62 o 
   7  -3  11     1251.65     1080.99    101.95 o 
  -5  -2  11     1226.03     1059.94    114.67 o 
  -4  -2  11      269.54      225.97     46.42 o 
  -3  -2  11       14.24        2.97     50.47 o 
  -2  -2  11        2.17        8.57     39.50 o 
  -1  -2  11      712.66      636.60     42.72 o 
   0  -2  11      976.13     1040.97     68.69 o 
   1  -2  11      544.06      577.77     38.43 o 
   2  -2  11     1679.36     1728.98     68.02 o 
   3  -2  11      101.79       98.70     36.32 o 
   4  -2  11      384.98      398.73     44.32 o 
   5  -2  11      124.86      114.99     49.13 o 
   6  -2  11      896.10      686.81     43.46 o 
   7  -2  11     1027.15     1066.58     52.76 o 
   8  -2  11       37.31       14.01     51.94 o 
  -5  -1  11      820.50      693.62     55.81 o 
  -4  -1  11        8.15       33.06     43.35 o 
  -3  -1  11       10.58       -1.83     43.42 o 
  -2  -1  11      124.44       86.19     40.82 o 
  -1  -1  11     1141.19     1046.36     39.81 o 
   0  -1  11      216.54      203.63     51.54 o 
   1  -1  11      139.37       18.40     40.19 o 
   2  -1  11     1077.90     1029.84    110.08 o 
   3  -1  11      992.57      900.18     86.54 o 
   4  -1  11      385.33      453.38     74.86 o 
   5  -1  11        8.48       90.46     36.65 o 
   6  -1  11     2105.04     2041.71    197.98 o 
   7  -1  11       24.42       12.95     44.80 o 
   8  -1  11        6.51        6.40     47.85 o 
   9  -1  11        3.13      -24.45     54.74 o 
  -5   0  11       70.02      125.57     45.91 o 
  -4   0  11      346.54      329.26     67.44 o 
  -3   0  11      331.22      310.52     41.61 o 
  -2   0  11      983.94     1050.13     40.65 o 
  -1   0  11     1941.96     2116.00     41.03 o 
   0   0  11      161.36      174.98     34.73 o 
   1   0  11      154.53      277.28     35.29 o 
   2   0  11       63.61       35.25     34.76 o 
   3   0  11     3984.61     4291.10     93.96 o 
   4   0  11       60.69      138.29     34.89 o 
   5   0  11     1222.50     1176.81     59.41 o 
   6   0  11      503.69      620.07     47.41 o 
   7   0  11      400.24      498.13     45.97 o 
   8   0  11        1.53       39.05     45.38 o 
   9   0  11      568.78      562.24     71.21 o 
  10   0  11      685.43      663.34     83.56 o 
  -6   1  11      202.51      179.22     48.43 o 
  -5   1  11      148.89      188.73     62.20 o 
  -4   1  11      855.76      830.77     46.98 o 
  -3   1  11        1.47       64.54     49.69 o 
  -2   1  11     2977.02     3011.29    187.23 o 
  -1   1  11      570.23      623.26     37.00 o 
   0   1  11     1634.84     1528.09     62.41 o 
   1   1  11      475.91      817.52     73.62 o 
   2   1  11     2006.70     1904.07     42.48 o 
   3   1  11     2058.92     2107.86     72.92 o 
   4   1  11       64.04       96.17     35.24 o 
   5   1  11     1188.38     1214.13     39.80 o 
   6   1  11      339.31      349.12     35.97 o 
   7   1  11     1032.14     1068.19     45.10 o 
   8   1  11        0.18       -9.41     48.72 o 
   9   1  11     1236.75     1289.36    113.86 o 
  10   1  11      396.52      300.74     82.17 o 
  -6   2  11      154.42       73.46     63.32 o 
  -5   2  11     1886.60     1822.04     97.72 o 
  -4   2  11      234.38      287.80     40.43 o 
  -3   2  11      157.15      151.18     36.76 o 
  -2   2  11     2181.57     2056.15     77.48 o 
  -1   2  11     1022.68     1157.83    103.52 o 
   0   2  11     2143.63     2174.88     45.69 o 
   1   2  11      415.34      674.41    111.03 o 
   2   2  11     5365.25     5401.11     51.43 o 
   3   2  11        0.18       12.54     40.23 o 
   4   2  11        7.02       27.47     36.22 o 
   5   2  11      238.70      348.49     36.97 o 
   6   2  11     4466.01     4704.25     54.57 o 
   7   2  11      266.47      276.18     39.15 o 
   8   2  11        4.27       29.91     40.51 o 
   9   2  11     1533.66     1435.19     63.98 o 
  10   2  11      133.11       57.89     71.82 o 
  11   2  11      221.24      195.27     65.01 o 
  -6   3  11       74.44       74.48     51.98 o 
  -5   3  11     2776.34     2972.06    182.24 o 
  -4   3  11       10.03       22.38     39.77 o 
  -3   3  11       23.04       66.67     35.84 o 
  -2   3  11       73.56       63.65     34.11 o 
  -1   3  11     1822.96     2004.99     68.58 o 
   0   3  11      374.08      385.27     36.22 o 
   1   3  11     3006.60     2952.34    107.91 o 
   2   3  11     1656.86     1815.90     40.31 o 
   3   3  11     1966.04     2023.22     52.84 o 
   4   3  11       37.97       31.21     37.27 o 
   5   3  11      381.71      406.66     37.65 o 
   6   3  11     5976.65     5601.33    146.45 o 
   7   3  11        0.82       22.71     38.05 o 
   8   3  11       55.17       49.55     36.89 o 
   9   3  11      231.10      210.56     57.90 o 
  10   3  11      694.55      623.25     69.91 o 
  11   3  11       32.23       73.13     77.70 o 
  -6   4  11      203.47      146.97     52.90 o 
  -5   4  11      386.96      409.32     78.41 o 
  -4   4  11       66.34       48.71     39.73 o 
  -3   4  11        4.49       -9.20     35.75 o 
  -2   4  11      942.31     1010.31     40.59 o 
  -1   4  11      820.70      869.92     62.31 o 
   0   4  11        3.11        6.98     35.60 o 
   1   4  11     1259.97     1353.93     43.59 o 
   2   4  11        0.14      -37.74     79.23 o 
   3   4  11     4812.25     4830.25    233.08 o 
   4   4  11      693.09      698.74     35.51 o 
   5   4  11     1665.89     1744.66     42.33 o 
   6   4  11     2677.09     2566.11     77.71 o 
   7   4  11       31.95       46.32     34.53 o 
   8   4  11       30.12      -46.71     48.39 o 
   9   4  11      738.66      769.05     60.19 o 
  10   4  11      878.99     1025.64     60.27 o 
  11   4  11        9.91      -59.14     78.79 o 
  12   4  11      782.68      804.43     81.73 o 
  -6   5  11      200.75      151.66     52.51 o 
  -5   5  11      442.19      336.28     48.32 o 
  -4   5  11      250.63      236.98     45.32 o 
  -3   5  11       61.81       86.10     35.91 o 
  -2   5  11     3032.24     2915.48    254.21 o 
  -1   5  11      423.96      577.77     36.00 o 
   0   5  11      449.23      411.02     29.77 o 
   1   5  11      635.42      786.81     38.51 o 
   2   5  11      411.55      400.89     29.45 o 
   3   5  11     3670.88     3667.85     45.53 o 
   4   5  11      602.07      523.55     36.66 o 
   5   5  11     2584.90     2490.55     55.36 o 
   6   5  11       11.96        0.63     30.95 o 
   7   5  11      173.51      233.94     43.47 o 
   8   5  11        2.09       -0.12     47.46 o 
   9   5  11     4358.81     4550.13     72.72 o 
  10   5  11      711.15      699.89     58.62 o 
  11   5  11       16.47       50.18     53.71 o 
  12   5  11      419.41      499.82     81.37 o 
  -5   6  11     1349.15     1226.20     50.09 o 
  -4   6  11        5.84       14.72     56.51 o 
  -3   6  11       71.80       61.37     37.89 o 
  -2   6  11     2232.90     2282.92    102.77 o 
  -1   6  11      112.17      122.54     28.07 o 
   0   6  11       84.58      124.75     28.42 o 
   1   6  11        2.37      121.94     29.37 o 
   2   6  11     1560.42     1508.13     28.15 o 
   3   6  11       29.37      287.44     24.91 o 
   4   6  11     1865.56     1639.69     29.68 o 
   5   6  11      676.56      746.25     33.53 o 
   6   6  11     3946.03     3989.75     50.44 o 
   7   6  11        0.47      -42.77     42.77 o 
   8   6  11      657.80      531.70     40.43 o 
   9   6  11     3865.22     3789.39     59.91 o 
  10   6  11        6.60       50.99     55.03 o 
  11   6  11       47.04      -10.06     66.20 o 
  12   6  11       50.34       81.58     77.88 o 
  -5   7  11     1376.47     1315.23     78.43 o 
  -4   7  11        6.90      -42.58     42.58 o 
  -3   7  11      383.23      355.13     40.69 o 
  -2   7  11        2.64       17.86     37.17 o 
  -1   7  11     1241.62     1327.55     31.02 o 
   0   7  11        0.02        8.82     24.56 o 
   1   7  11     3319.89     3371.29     36.85 o 
   2   7  11      588.11      728.12     30.98 o 
   3   7  11     1137.99     1176.51     24.90 o 
   4   7  11     2424.18     2407.85     47.08 o 
   5   7  11      553.88      663.72     33.67 o 
   6   7  11     3777.19     4191.18    123.91 o 
   7   7  11       65.68       21.14     38.71 o 
   8   7  11     1678.48     1792.77     45.31 o 
   9   7  11      469.55      603.47     43.90 o 
  10   7  11       59.19       34.83     49.32 o 
  11   7  11       45.96       41.03     50.93 o 
  12   7  11     1255.57     1330.43     72.38 o 
  -4   8  11       35.25       -4.51     81.23 o 
  -3   8  11      587.90      705.24     57.64 o 
  -2   8  11      999.16      950.62     60.73 o 
  -1   8  11      689.20      806.90     78.52 o 
   0   8  11       18.61       24.61     28.97 o 
   1   8  11     6326.47     7011.10    131.40 o 
   2   8  11       32.15       31.54     29.94 o 
   3   8  11      589.41      649.57     31.74 o 
   4   8  11     1099.63     1108.18     46.61 o 
   5   8  11     1739.34     1774.98     37.12 o 
   6   8  11      346.79      402.89     32.28 o 
   7   8  11       77.18       51.33     35.93 o 
   8   8  11     1228.51     1132.26     56.65 o 
   9   8  11      910.81     1108.91     38.37 o 
  10   8  11       50.33       41.20     48.71 o 
  11   8  11        6.17      -11.84     47.17 o 
  12   8  11     2004.11     1815.41     89.00 o 
  -4   9  11       24.62       69.43     46.99 o 
  -3   9  11        5.23       26.82     39.29 o 
  -2   9  11     3130.48     3382.83    115.49 o 
  -1   9  11       37.25       44.71     46.02 o 
   0   9  11       93.31      133.73     28.64 o 
   1   9  11     2377.81     2495.42     41.82 o 
   2   9  11     2424.10     2553.58     35.97 o 
   3   9  11      407.72      498.73     34.65 o 
   4   9  11      348.92      377.20     30.71 o 
   5   9  11     3297.38     3443.14     47.95 o 
   6   9  11     1106.08     1049.84     41.18 o 
   7   9  11      258.54      256.63     36.09 o 
   8   9  11      112.08       74.72     30.24 o 
   9   9  11     4504.71     4266.19     42.04 o 
  10   9  11        7.76       15.30     40.08 o 
  11   9  11       11.73       -6.96     42.39 o 
  12   9  11     1519.46     1595.31    102.31 o 
  -3  10  11      520.60      470.52     39.51 o 
  -2  10  11     2185.85     2283.74     75.40 o 
  -1  10  11        8.89       56.15     28.14 o 
   0  10  11      844.78      811.51     30.12 o 
   1  10  11       12.94      -33.66     33.66 o 
   2  10  11     2779.12     2833.58     35.91 o 
   3  10  11      111.10      351.16     29.83 o 
   4  10  11     5067.98     5327.52     41.67 o 
   5  10  11     1004.06     1020.53     43.37 o 
   6  10  11     1511.10     1564.95     34.45 o 
   7  10  11     1075.66     1093.92     35.06 o 
   8  10  11      302.42      255.24     28.35 o 
   9  10  11     1973.06     1979.31     35.45 o 
  10  10  11      297.01      296.05     35.71 o 
  11  10  11      188.18      143.08     44.82 o 
  12  10  11       58.30      100.84     49.71 o 
  -3  11  11      659.79      584.51     41.23 o 
  -2  11  11       42.23      -32.89     40.68 o 
  -1  11  11       64.65       82.83     32.92 o 
   0  11  11      106.54      140.37     33.45 o 
   1  11  11     1477.33     1370.22     59.34 o 
   2  11  11      363.33      378.27     28.92 o 
   3  11  11        8.80       26.40     28.48 o 
   4  11  11     2077.80     2027.27     34.87 o 
   5  11  11      523.22      593.20     49.15 o 
   6  11  11     1291.39     1261.54     32.02 o 
   7  11  11        1.91       57.46     29.07 o 
   8  11  11     1253.39     1194.99     33.24 o 
   9  11  11       30.02       59.86     33.60 o 
  10  11  11      116.70      110.89     37.09 o 
  11  11  11       39.53       71.26     39.73 o 
  12  11  11      711.36      745.65     51.45 o 
  -2  12  11      189.44      116.26     40.10 o 
  -1  12  11        1.25       72.70     34.00 o 
   0  12  11      153.80      161.23     32.98 o 
   1  12  11     2026.05     2161.22     38.64 o 
   2  12  11        2.27       62.34     60.10 o 
   3  12  11      202.15      164.24     33.72 o 
   4  12  11      292.80      285.56     28.55 o 
   5  12  11     1328.45     1340.26     32.03 o 
   6  12  11      381.30      390.81     28.82 o 
   7  12  11      906.21      849.78     34.12 o 
   8  12  11     1021.00     1106.07     47.31 o 
   9  12  11      118.81      149.69     37.88 o 
  10  12  11       16.84       21.64     34.66 o 
  11  12  11        1.01      -14.72     41.42 o 
  -1  13  11      166.73      206.88     73.91 o 
   0  13  11      401.77      387.86     40.39 o 
   1  13  11      261.83      283.58     64.58 o 
   2  13  11      386.96      426.99     33.79 o 
   3  13  11      109.31      110.48     29.07 o 
   4  13  11      101.52      141.84     33.09 o 
   5  13  11      426.67      485.62     34.40 o 
   6  13  11        3.44      -10.58     32.82 o 
   7  13  11      746.50      709.69     34.95 o 
   8  13  11        9.63        6.31     34.41 o 
   9  13  11      641.08      562.05     37.15 o 
  10  13  11       13.80       64.51     38.65 o 
   1  14  11        1.70        3.09     73.09 o 
   2  14  11      276.46      325.87     37.78 o 
   3  14  11        1.34       75.95     32.76 o 
   4  14  11      755.80      722.31     41.42 o 
   5  14  11      116.02      113.46     33.04 o 
   6  14  11        0.09      -32.85     32.85 o 
   7  14  11      718.30      638.52     35.51 o 
   8  14  11      407.19      397.91     39.12 o 
   9  14  11      489.53      462.27     46.45 o 
   3  15  11        0.27       22.76     39.50 o 
   4  15  11     1061.69      898.53     64.05 o 
   5  15  11      311.06      283.03     44.51 o 
   6  15  11        5.42       52.26     39.06 o 
   7  15  11      219.69      237.74     39.91 o 
   8  15  11     1102.93     1002.75     36.75 o 
   1  -4  12       76.21       87.10     90.63 o 
   2  -4  12      277.67      229.97     51.86 o 
  -2  -3  12      420.21      129.21     50.66 o 
  -1  -3  12     1053.79      889.33    114.42 o 
   0  -3  12       43.58       96.08     47.28 o 
   1  -3  12       18.68      -18.31     67.99 o 
   2  -3  12       78.09       94.13     44.83 o 
   3  -3  12      703.13      689.47     47.74 o 
   4  -3  12      229.00      129.82     99.66 o 
   5  -3  12      800.35      599.55     50.19 o 
  -3  -2  12       10.49       -0.19     83.51 o 
  -2  -2  12      947.08      978.04    219.11 o 
  -1  -2  12      121.38      113.60     43.47 o 
   0  -2  12       33.76       90.37     31.69 o 
   1  -2  12        7.37      -42.85     42.85 o 
   2  -2  12      984.42      837.94     46.34 o 
   3  -2  12      188.60      137.37     79.06 o 
   4  -2  12       23.85       37.56     42.93 o 
   5  -2  12      458.40      449.09     48.70 o 
   6  -2  12      283.02      233.43     53.01 o 
   7  -2  12      756.31      577.27     54.43 o 
  -4  -1  12      105.36       50.08     59.82 o 
  -3  -1  12      342.93      246.35     49.05 o 
  -2  -1  12      269.37      302.71     64.47 o 
  -1  -1  12      403.85      360.67     41.39 o 
   0  -1  12       10.45       -8.82     39.67 o 
   1  -1  12      614.70      551.45     47.48 o 
   2  -1  12     1662.25     1713.63    149.09 o 
   3  -1  12       20.70       51.62    113.66 o 
   4  -1  12       49.29       59.41     77.76 o 
   5  -1  12       17.98       76.29     43.46 o 
   6  -1  12      987.01      984.23     56.37 o 
   7  -1  12      333.51      299.22     44.86 o 
   8  -1  12      259.97      239.53     59.08 o 
  -4   0  12        0.23       89.61     74.75 o 
  -3   0  12      470.05      404.13     56.35 o 
  -2   0  12      881.14      864.85     36.15 o 
  -1   0  12      771.28      819.73     85.94 o 
   0   0  12        0.10       -9.18     40.02 o 
   1   0  12     2269.82     2300.59     62.93 o 
   2   0  12      210.92      267.63     37.78 o 
   3   0  12      265.82      300.89     37.10 o 
   4   0  12       25.73       38.87     38.33 o 
   5   0  12      621.50      621.31     42.75 o 
   6   0  12      677.37      674.59     42.69 o 
   7   0  12      127.47      191.59     46.98 o 
   8   0  12      543.81      461.29     53.43 o 
   9   0  12       82.20      114.10     58.46 o 
  -4   1  12        2.83       16.16     49.18 o 
  -3   1  12        0.93       20.96     43.23 o 
  -2   1  12     3498.41     3430.71    156.89 o 
  -1   1  12      489.80      484.19     43.24 o 
   0   1  12      279.61      254.73     36.36 o 
   1   1  12     1785.21     1800.62     43.33 o 
   2   1  12      296.24      256.23     70.01 o 
   3   1  12      248.80      238.11     34.63 o 
   4   1  12       49.96        6.76     36.84 o 
   5   1  12     1827.17     1754.23     43.28 o 
   6   1  12        4.92      -24.37     40.61 o 
   7   1  12       39.77       61.30     43.53 o 
   8   1  12      261.11      159.70     40.67 o 
   9   1  12      830.00      699.93     61.09 o 
  10   1  12      197.48      199.25     66.05 o 
  -5   2  12      572.25      508.40     54.65 o 
  -4   2  12        6.67      -12.69     42.90 o 
  -3   2  12      249.03      275.66     52.06 o 
  -2   2  12     2807.00     2934.95    142.37 o 
  -1   2  12        4.59       24.68     38.20 o 
   0   2  12        0.56       -6.77     42.46 o 
   1   2  12       48.72      122.46     55.19 o 
   2   2  12     3774.17     3670.46     57.72 o 
   3   2  12      132.68      100.53     61.36 o 
   4   2  12      636.31      678.73     50.04 o 
   5   2  12     1986.48     2087.24    139.81 o 
   6   2  12     1095.71      868.75     40.73 o 
   7   2  12       19.12       31.63     36.08 o 
   8   2  12       16.29       14.51     43.50 o 
   9   2  12     1762.50     1639.06     53.96 o 
  10   2  12       80.48       17.58     80.89 o 
  -5   3  12     1065.33      945.10     55.14 o 
  -4   3  12      123.24       80.49     43.16 o 
  -3   3  12      674.03      679.92     41.87 o 
  -2   3  12     1296.56     1390.81     44.39 o 
  -1   3  12      424.48      375.72     36.10 o 
   0   3  12       29.81       84.13    116.09 o 
   1   3  12     2343.48     2265.46     42.06 o 
   2   3  12     5128.70     5218.30     84.64 o 
   3   3  12       47.14       35.93     35.12 o 
   4   3  12     4723.48     4576.16    103.28 o 
   5   3  12       69.37      120.10     34.85 o 
   6   3  12     2179.71     2238.46     42.16 o 
   7   3  12      144.77      235.76     41.37 o 
   8   3  12      912.57      829.60     52.47 o 
   9   3  12      537.23      546.68     58.76 o 
  10   3  12       14.22       44.74     64.69 o 
  11   3  12      224.89      212.91     65.53 o 
  -5   4  12      668.81      544.44     62.97 o 
  -4   4  12       71.35       94.12     46.18 o 
  -3   4  12      968.53      906.67     46.37 o 
  -2   4  12      145.33      115.06     38.87 o 
  -1   4  12      199.49      221.00     34.43 o 
   0   4  12      160.13      175.31     34.35 o 
   1   4  12     6561.33     6603.12     52.97 o 
   2   4  12      142.44      143.80     35.75 o 
   3   4  12      212.99      215.02     35.77 o 
   4   4  12     1419.56     1464.57     40.01 o 
   5   4  12     1908.61     1948.20     41.62 o 
   6   4  12     1797.29     1767.34     40.79 o 
   7   4  12      346.62      459.81     46.70 o 
   8   4  12      811.28      999.00    106.94 o 
   9   4  12       20.81       35.09     55.61 o 
  10   4  12       73.30       14.69     67.47 o 
  11   4  12        1.67       -9.60     65.03 o 
  -5   5  12       19.77      -40.63     47.65 o 
  -4   5  12      422.88      390.87     43.76 o 
  -3   5  12      303.97      376.20     46.95 o 
  -2   5  12     2174.71     2287.32     46.83 o 
  -1   5  12        0.62       21.91     33.30 o 
   0   5  12      604.81      634.25     36.29 o 
   1   5  12     4089.28     4682.10    107.47 o 
   2   5  12       15.02      -32.82     34.92 o 
   3   5  12        6.71       18.72     34.81 o 
   4   5  12      577.72      560.38     59.94 o 
   5   5  12     2756.46     2802.20     85.79 o 
   6   5  12     1591.61     1412.60     83.43 o 
   7   5  12     1650.92     1666.62     40.60 o 
   8   5  12      466.33      478.79     58.06 o 
   9   5  12      862.98      809.67     61.31 o 
  10   5  12      120.87       61.53     55.46 o 
  11   5  12        9.15       44.17     78.85 o 
  -4   6  12      481.26      460.04     42.04 o 
  -3   6  12      197.51      176.38     41.59 o 
  -2   6  12     1459.03     1589.12     47.96 o 
  -1   6  12        0.84       10.79     35.47 o 
   0   6  12     1167.13     1256.31     38.08 o 
   1   6  12       92.71      339.61     61.32 o 
   2   6  12       28.34       49.34     28.07 o 
   3   6  12        0.34       26.56     28.01 o 
   4   6  12     2395.04     2582.30     35.41 o 
   5   6  12     1424.08     1505.73     43.51 o 
   6   6  12        1.21        2.63     44.45 o 
   7   6  12      819.99      713.71     37.30 o 
   8   6  12        0.54      -13.91     36.46 o 
   9   6  12     2888.50     3028.24     69.42 o 
  10   6  12      109.70      106.22     67.25 o 
  11   6  12       89.01      136.40     64.70 o 
  12   6  12      139.58      156.37     65.75 o 
  -4   7  12        5.22      -38.26     38.26 o 
  -3   7  12     1574.70     1509.96    142.95 o 
  -2   7  12      522.87      475.54     40.90 o 
  -1   7  12      239.35      232.48     27.18 o 
   0   7  12      574.02      590.97     34.66 o 
   1   7  12     1429.60     1446.78     31.38 o 
   2   7  12      277.16      323.50     30.58 o 
   3   7  12       65.07       40.30     28.23 o 
   4   7  12     4737.49     4908.57    159.89 o 
   5   7  12      232.92      342.69     36.00 o 
   6   7  12      706.90      624.15     44.58 o 
   7   7  12      197.21      164.84     35.10 o 
   8   7  12     1206.76     1105.08     45.95 o 
   9   7  12     1880.83     1881.15     87.76 o 
  10   7  12      358.61      286.94     49.58 o 
  11   7  12      494.67      533.11     81.90 o 
  12   7  12      311.87      353.83     79.95 o 
  -4   8  12       72.33       57.30     67.13 o 
  -3   8  12      988.79     1082.90     49.78 o 
  -2   8  12       51.75       98.41     33.59 o 
  -1   8  12      117.47      100.82     32.18 o 
   0   8  12       32.16       50.80     40.32 o 
   1   8  12     3730.42     4003.50     74.54 o 
   2   8  12       26.25       19.61     28.22 o 
   3   8  12        0.75       11.58     29.15 o 
   4   8  12     2230.65     2183.43     35.36 o 
   5   8  12      855.98      955.39     42.55 o 
   6   8  12      198.81      221.73     29.32 o 
   7   8  12       97.09      142.33     30.17 o 
   8   8  12     1772.99     1778.90     44.09 o 
   9   8  12       14.33      122.74     41.31 o 
  10   8  12      814.14      693.71     51.09 o 
  11   8  12      106.87      122.95     51.51 o 
  12   8  12     1328.91     1407.36     80.71 o 
  -3   9  12       94.68       60.90     47.27 o 
  -2   9  12     1264.42     1140.63     44.54 o 
  -1   9  12        3.00       27.05     39.30 o 
   0   9  12      691.24      679.38     38.46 o 
   1   9  12     4046.27     4242.76     38.66 o 
   2   9  12      229.53      248.66     29.00 o 
   3   9  12      382.30      413.90     78.99 o 
   4   9  12       74.30       43.14     32.43 o 
   5   9  12     2537.58     2592.93     35.82 o 
   6   9  12      203.07      134.39     32.70 o 
   7   9  12     2431.29     2403.55     35.40 o 
   8   9  12      241.90      252.86     30.12 o 
   9   9  12     1068.38     1111.16     39.07 o 
  10   9  12      554.42      581.69     39.17 o 
  11   9  12      242.47      260.91     47.52 o 
  12   9  12     1300.72     1178.92     65.56 o 
  -3  10  12       39.18      -12.48     47.16 o 
  -2  10  12      823.58      720.98     44.61 o 
  -1  10  12       72.32       82.17     33.16 o 
   0  10  12     1540.54     1554.35     37.22 o 
   1  10  12      211.50      258.73     35.90 o 
   2  10  12      143.86      133.92     28.19 o 
   3  10  12      507.07      439.30     29.58 o 
   4  10  12     2845.60     2752.95     36.10 o 
   5  10  12      147.68      205.73     44.91 o 
   6  10  12      144.15      157.72     39.00 o 
   7  10  12     1569.96     1587.76     43.95 o 
   8  10  12      280.16      269.41     32.93 o 
   9  10  12      710.00      660.58     42.45 o 
  10  10  12        0.31      -10.29     39.63 o 
  11  10  12      344.81      387.97     41.89 o 
  12  10  12      276.67      197.14     64.50 o 
  -2  11  12      111.51      134.82     47.31 o 
  -1  11  12       15.53        8.48     33.12 o 
   0  11  12      329.31      308.34     45.43 o 
   1  11  12      724.09      691.48     40.09 o 
   2  11  12        0.06      -19.66     32.95 o 
   3  11  12      202.98      157.87     28.48 o 
   4  11  12     2672.83     2768.17     35.17 o 
   5  11  12        3.73       33.77     28.01 o 
   6  11  12        0.21      -15.53     27.47 o 
   7  11  12       87.24       49.59     30.93 o 
   8  11  12      721.15      788.75     35.13 o 
   9  11  12      517.38      559.01     41.68 o 
  10  11  12       94.38      113.12     33.07 o 
  11  11  12      214.23      223.05     44.95 o 
  -1  12  12      677.33      643.59     57.86 o 
   0  12  12        3.99       30.47     37.15 o 
   1  12  12      771.93      670.20     65.11 o 
   2  12  12       64.37       55.83     39.50 o 
   3  12  12      763.80      798.01     30.48 o 
   4  12  12     1212.15     1234.96     36.08 o 
   5  12  12       43.86        7.97     33.27 o 
   6  12  12       27.70       17.22     33.24 o 
   7  12  12       19.84      108.22     32.71 o 
   8  12  12     1001.68      865.06     35.83 o 
   9  12  12       15.78       10.22     37.70 o 
  10  12  12      139.88      123.36     44.99 o 
  11  12  12       51.88       39.43     44.34 o 
   0  13  12      579.11      521.49     68.54 o 
   1  13  12      293.30      263.49     40.08 o 
   2  13  12       73.37      -12.77     28.97 o 
   3  13  12      596.17      576.70     34.95 o 
   4  13  12        3.17       22.75     33.36 o 
   5  13  12      284.67      282.67     33.28 o 
   6  13  12        2.59       65.82     32.26 o 
   7  13  12     1163.22     1115.27     36.20 o 
   8  13  12      429.89      372.15     34.26 o 
   9  13  12      115.76      142.36     36.32 o 
  10  13  12      394.79      367.75     48.12 o 
   2  14  12      104.59       68.04     39.58 o 
   3  14  12      213.60      197.05     40.09 o 
   4  14  12      749.08      643.25     38.57 o 
   5  14  12       64.87       70.72     32.72 o 
   6  14  12      129.15       76.19     32.86 o 
   7  14  12     2261.56     2314.75     42.44 o 
   8  14  12       29.90       28.89     40.06 o 
   9  14  12        9.51      -39.29     39.29 o 
   5  15  12      194.62      164.90     39.81 o 
   6  15  12      279.78      268.36     39.92 o 
   0  -2  13      375.91      283.66     78.75 o 
   1  -2  13       49.13       77.20     50.85 o 
   2  -2  13      248.79      122.93     48.14 o 
   3  -2  13       71.28       62.42     46.97 o 
   4  -2  13      808.12      778.10     85.44 o 
  -2  -1  13      350.42      337.16     87.08 o 
  -1  -1  13      193.39      112.17     67.21 o 
   0  -1  13      343.48      298.16     46.57 o 
   1  -1  13       82.38      104.80     46.06 o 
   2  -1  13      532.63      468.34     97.63 o 
   3  -1  13       85.50      105.95     64.04 o 
   4  -1  13      483.46      455.22     44.77 o 
   5  -1  13      571.37      519.57     52.45 o 
   6  -1  13       86.37       59.44     47.90 o 
  -2   0  13        4.77        1.15     47.43 o 
  -1   0  13        5.48       38.80     42.79 o 
   0   0  13       51.67      132.12     39.59 o 
   1   0  13      975.82      890.09    149.22 o 
   2   0  13      841.89      867.05     96.56 o 
   3   0  13       71.28      127.37     39.67 o 
   4   0  13      531.78      543.00     41.42 o 
   5   0  13       32.96        5.27     39.57 o 
   6   0  13      253.34      240.70     48.88 o 
   7   0  13      227.96      244.48     49.25 o 
   8   0  13     1749.79     1401.59    130.78 o 
  -3   1  13      483.68      366.61     49.28 o 
  -2   1  13      675.08      556.42     45.31 o 
  -1   1  13       29.09       14.32     39.89 o 
   0   1  13        6.30       87.79     48.70 o 
   1   1  13     1894.34     1788.32     58.46 o 
   2   1  13       68.56       86.71     39.90 o 
   3   1  13      146.20      158.17     43.92 o 
   4   1  13       31.86      156.03     39.78 o 
   5   1  13      746.03      827.44     74.23 o 
   6   1  13        9.27       16.40     75.96 o 
   7   1  13      752.82      689.38     50.59 o 
   8   1  13     1064.83     1229.81     62.24 o 
  -3   2  13        0.57      -42.02     47.45 o 
  -2   2  13     1929.47     1825.44     84.77 o 
  -1   2  13       40.24      -20.72     42.58 o 
   0   2  13     1034.07      962.77     48.64 o 
   1   2  13      688.21      686.54     58.41 o 
   2   2  13       28.96      -35.20     35.85 o 
   3   2  13      322.48      343.56     37.30 o 
   4   2  13      941.23      985.24     55.96 o 
   5   2  13      741.99      936.19     42.98 o 
   6   2  13       22.09       25.06     39.62 o 
   7   2  13     1010.95     1081.27     65.73 o 
   8   2  13        7.91        5.42     43.17 o 
   9   2  13      537.06      458.94     55.91 o 
  -3   3  13      545.90      506.69     48.99 o 
  -2   3  13      802.79      804.89     91.10 o 
  -1   3  13      122.98      104.78     43.60 o 
   0   3  13     1593.49     1680.63    165.93 o 
   1   3  13      136.61      110.11     44.82 o 
   2   3  13       95.84      136.69     46.37 o 
   3   3  13       46.13      128.24     35.09 o 
   4   3  13     2454.67     2374.19    107.37 o 
   5   3  13      267.76      204.96     37.13 o 
   6   3  13       27.68        9.66     38.45 o 
   7   3  13      325.78      272.19     44.60 o 
   8   3  13      337.08      273.91     41.09 o 
   9   3  13      281.10      168.51     51.98 o 
  10   3  13       93.51      128.48     65.16 o 
  -4   4  13       31.99       73.63     51.95 o 
  -3   4  13     1327.41     1284.34     49.82 o 
  -2   4  13       44.23       22.58     33.94 o 
  -1   4  13      480.79      528.61     49.00 o 
   0   4  13      351.62      407.81     39.63 o 
   1   4  13     2265.18     2353.75     43.28 o 
   2   4  13      330.33      428.04     76.50 o 
   3   4  13      400.69      352.65     45.64 o 
   4   4  13     2855.36     2915.40    124.36 o 
   5   4  13       22.08       39.08     33.58 o 
   6   4  13        6.74      -28.21     50.03 o 
   7   4  13       30.97       62.59     43.95 o 
   8   4  13      864.89      774.31     58.67 o 
   9   4  13        1.84      -18.90     54.86 o 
  10   4  13      100.11       30.41     65.51 o 
  -3   5  13      940.72      961.38     56.04 o 
  -2   5  13       34.38      -34.64     39.89 o 
  -1   5  13      810.14      859.61     63.41 o 
   0   5  13       99.98      109.57     37.39 o 
   1   5  13     3041.91     3275.80    209.91 o 
   2   5  13      249.65      269.48     34.05 o 
   3   5  13      849.02      882.76     36.33 o 
   4   5  13      716.27      973.68     37.50 o 
   5   5  13      190.59      161.56     35.72 o 
   6   5  13       18.42      -35.03     35.03 o 
   7   5  13      878.83      773.20     43.04 o 
   8   5  13      883.56      859.59     59.75 o 
   9   5  13      183.67      103.70     56.16 o 
  10   5  13      166.29      100.92     64.48 o 
  11   5  13        0.05      114.05     63.94 o 
  -3   6  13        2.24       40.58     46.90 o 
  -2   6  13      121.29      165.51     39.13 o 
  -1   6  13      161.57      190.57     43.20 o 
   0   6  13     1376.43     1435.90    209.68 o 
   1   6  13      857.17      864.74     80.96 o 
   2   6  13       37.92      109.21     33.02 o 
   3   6  13      557.10      575.49     38.22 o 
   4   6  13      945.44     1093.68     77.98 o 
   5   6  13      976.98     1003.86     37.39 o 
   6   6  13       19.41       -1.61     46.28 o 
   7   6  13     3374.98     3686.74     71.45 o 
   8   6  13      211.70      225.35     56.57 o 
   9   6  13      510.51      594.17     69.58 o 
  10   6  13      218.10      259.53     66.40 o 
  11   6  13      379.11      480.91     66.60 o 
  -3   7  13      920.21      919.57     49.94 o 
  -2   7  13      115.07      211.92     40.76 o 
  -1   7  13      424.50      362.43     51.07 o 
   0   7  13     2476.32     2573.56    151.24 o 
   1   7  13       73.51       54.98     21.79 o 
   2   7  13      241.40      243.97     31.71 o 
   3   7  13       47.62       59.07     27.42 o 
   4   7  13     4593.06     4629.40     43.42 o 
   5   7  13      156.04      158.74     31.95 o 
   6   7  13      101.01      128.59     33.88 o 
   7   7  13     2163.34     2323.37     46.66 o 
   8   7  13      167.26      184.33     44.59 o 
   9   7  13      137.43       65.23     43.77 o 
  10   7  13       84.70      189.25     60.83 o 
  11   7  13      951.43      937.91     69.13 o 
  -3   8  13      645.64      629.87     48.96 o 
  -2   8  13       51.91       50.96     46.69 o 
  -1   8  13     1350.52     1189.74     40.66 o 
   0   8  13      262.11      272.65     32.92 o 
   1   8  13     1018.05      963.86     98.72 o 
   2   8  13      569.64      598.68     28.25 o 
   3   8  13      416.15      411.57     28.24 o 
   4   8  13     2312.81     2433.75     42.07 o 
   5   8  13       86.00       72.54     37.02 o 
   6   8  13       91.06       68.25     33.72 o 
   7   8  13        7.91        4.87     33.30 o 
   8   8  13     1003.13     1103.04     66.23 o 
   9   8  13        5.05      -12.95     47.87 o 
  10   8  13     1595.35     1534.42     54.64 o 
  11   8  13      578.96      552.01     65.07 o 
  -2   9  13       51.77        6.71     47.18 o 
  -1   9  13      843.93      823.09     73.81 o 
   0   9  13      613.15      610.96     54.81 o 
   1   9  13     1263.76     1276.60     88.47 o 
   2   9  13        0.16        1.80     44.28 o 
   3   9  13     1670.69     1876.47     40.46 o 
   4   9  13      413.94      497.64     29.56 o 
   5   9  13       52.95       -2.62     27.83 o 
   6   9  13       95.59      145.75     27.86 o 
   7   9  13     1760.71     1671.96     43.22 o 
   8   9  13      559.79      639.01     42.55 o 
   9   9  13       15.29       -9.45     56.97 o 
  10   9  13     2166.11     1944.34     90.58 o 
  11   9  13        8.10        1.44     55.43 o 
  -2  10  13        1.43      -32.91     86.42 o 
  -1  10  13      273.47      221.25     44.53 o 
   0  10  13      735.78      826.94     41.56 o 
   1  10  13      182.26      166.17     28.57 o 
   2  10  13      105.17       66.14     33.55 o 
   3  10  13      990.53      939.95     34.75 o 
   4  10  13      135.97      131.54     28.08 o 
   5  10  13       17.53      -27.57     27.57 o 
   6  10  13        0.44      -31.23     36.21 o 
   7  10  13     2679.86     2748.25     40.84 o 
   8  10  13        0.38       56.70     40.32 o 
   9  10  13        2.83       -7.38     32.69 o 
  10  10  13      289.62      253.02     35.80 o 
  11  10  13      518.48      500.88     58.70 o 
  -1  11  13      136.17      117.53     48.16 o 
   0  11  13      775.25      625.22     51.95 o 
   1  11  13        0.39      -11.44     32.76 o 
   2  11  13      218.66      373.71     37.49 o 
   3  11  13        1.31       20.82     33.14 o 
   4  11  13     1574.89     1584.18     37.42 o 
   5  11  13       16.68        8.70     33.12 o 
   6  11  13      561.00      591.53     38.74 o 
   7  11  13     1693.25     1830.23     79.29 o 
   8  11  13       23.61       52.01     34.85 o 
   9  11  13        0.27      -22.27     40.14 o 
  10  11  13      241.63      178.44     43.32 o 
  11  11  13      525.74      533.55     49.86 o 
   0  12  13      212.40      147.88     40.11 o 
   1  12  13       23.39       -6.05     39.62 o 
   2  12  13      577.48      579.38     34.73 o 
   3  12  13      400.50      361.51     73.36 o 
   4  12  13     1228.16     1293.86     40.75 o 
   5  12  13        3.39       15.25     34.75 o 
   6  12  13      955.20      944.08     35.49 o 
   7  12  13      129.23      164.79     33.09 o 
   8  12  13      108.85      135.36     32.91 o 
   9  12  13        2.21       20.85     34.75 o 
  10  12  13     1189.07     1223.29     48.22 o 
   1  13  13      153.00      238.73     59.69 o 
   2  13  13        9.81       64.37     39.16 o 
   3  13  13     1646.37     1562.39     42.87 o 
   4  13  13      109.85       93.32     33.28 o 
   5  13  13        0.12       -7.43     32.69 o 
   6  13  13      139.78      101.61     33.29 o 
   7  13  13      943.86      850.27     35.82 o 
   8  13  13       65.42      104.39     41.08 o 
   9  13  13      117.12      110.67     39.60 o 
   3  14  13      818.25      683.67     41.25 o 
   4  14  13       19.58      -10.36     39.73 o 
   5  14  13      158.11      136.27     40.16 o 
   6  14  13      142.58      156.38     39.99 o 
   7  14  13     1288.89     1191.46     43.36 o 
   8  14  13        8.38       20.52     39.49 o 
   0   0  14      950.13      849.96     51.19 o 
   1   0  14      237.33      185.42     47.83 o 
   2   0  14        0.99       85.11     51.70 o 
   3   0  14       69.80       -6.93     46.91 o 
   4   0  14     1237.35     1204.25    115.52 o 
   5   0  14      276.71      293.92     52.27 o 
  -1   1  14      613.57      455.15     49.35 o 
   0   1  14       33.46       27.70     47.42 o 
   1   1  14      358.18      355.12     35.65 o 
   2   1  14       57.06       59.78     42.61 o 
   3   1  14      610.65      596.03     58.77 o 
   4   1  14      470.49      434.98     63.81 o 
   5   1  14       24.93       95.62     66.37 o 
   6   1  14      102.65       96.10     66.58 o 
   7   1  14      394.24      372.55     56.74 o 
  -2   2  14       48.27       53.01     47.44 o 
  -1   2  14       10.96      -10.75     83.85 o 
   0   2  14      285.62      260.14     83.68 o 
   1   2  14      452.89      484.26     42.45 o 
   2   2  14      254.10      340.30     68.55 o 
   3   2  14      905.51      951.76     93.47 o 
   4   2  14        0.52       27.53     38.95 o 
   5   2  14      203.60      152.40     43.38 o 
   6   2  14       69.31       48.37     48.01 o 
   7   2  14     1370.50     1279.80    128.62 o 
   8   2  14      583.05      460.71     57.17 o 
  -2   3  14       38.29       25.54     47.07 o 
  -1   3  14      168.24      156.77     46.45 o 
   0   3  14      860.39      770.84    113.51 o 
   1   3  14      126.07       57.65     39.66 o 
   2   3  14      198.58      184.09     40.12 o 
   3   3  14      580.01      587.80     67.77 o 
   4   3  14     1019.14      984.62     42.96 o 
   5   3  14      110.47      152.43     39.81 o 
   6   3  14       13.86       52.31     43.45 o 
   7   3  14     1595.51     1474.16     49.62 o 
   8   3  14       12.19       85.47     50.04 o 
   9   3  14        2.55       17.54     51.98 o 
  -2   4  14       50.58       23.80     47.14 o 
  -1   4  14      638.25      743.23     44.82 o 
   0   4  14     1166.54     1113.00     43.75 o 
   1   4  14      295.22      246.20     40.21 o 
   2   4  14       66.35      194.38     54.12 o 
   3   4  14       29.80       56.07     39.40 o 
   4   4  14     2202.22     2261.98     66.40 o 
   5   4  14        8.80       -4.31     39.49 o 
   6   4  14      487.96      483.02     41.25 o 
   7   4  14      109.12       90.58     43.90 o 
   8   4  14      272.06      246.77     54.90 o 
   9   4  14        3.06        9.02     65.84 o 
  -2   5  14        0.03      -22.14     51.56 o 
  -1   5  14     1580.56     1577.87     46.90 o 
   0   5  14       89.83       74.20     39.78 o 
   1   5  14      501.84      511.03     89.44 o 
   2   5  14       11.26       41.87     74.31 o 
   3   5  14     1611.59     1503.21     44.22 o 
   4   5  14      348.28      388.09     46.00 o 
   5   5  14       59.25        2.37     39.12 o 
   6   5  14      667.39      840.36     41.98 o 
   7   5  14      798.23      870.87     42.68 o 
   8   5  14      211.02      201.56     40.32 o 
   9   5  14        1.58       -5.14     64.57 o 
  10   5  14     1193.59      991.85     85.70 o 
  -2   6  14       22.13       43.26     50.50 o 
  -1   6  14      429.22      384.26    136.20 o 
   0   6  14      573.99      581.35     68.41 o 
   1   6  14       92.07       81.10     39.31 o 
   2   6  14      549.64      582.55     40.96 o 
   3   6  14     1304.80     1365.99     43.77 o 
   4   6  14      265.71      357.42     73.33 o 
   5   6  14       97.06      108.07     39.82 o 
   6   6  14        4.59      -10.15     40.12 o 
   7   6  14     2392.36     2361.56     48.36 o 
   8   6  14       32.59       -4.34     54.34 o 
   9   6  14       11.92       95.56     64.57 o 
  10   6  14      696.07      648.43     68.80 o 
  -2   7  14      148.89      145.27     51.07 o 
  -1   7  14       48.48       22.79     42.29 o 
   0   7  14      677.47      675.67     51.89 o 
   1   7  14       48.37       20.66     38.98 o 
   2   7  14     1425.72     1505.15     43.54 o 
   3   7  14      401.85      465.41     40.63 o 
   4   7  14      711.94      561.57     41.86 o 
   5   7  14       40.44       62.52     32.35 o 
   6   7  14      364.15      428.36     35.73 o 
   7   7  14     2180.48     2153.52     65.89 o 
   8   7  14        7.72        7.17     54.51 o 
   9   7  14      196.89      141.88     66.05 o 
  10   7  14        2.17      114.46     79.54 o 
  -1   8  14      733.07      758.22     49.51 o 
   0   8  14      416.41      431.40     53.42 o 
   1   8  14        2.52      -20.61     31.67 o 
   2   8  14     1027.98      920.07     34.54 o 
   3   8  14        3.43      -16.18     31.92 o 
   4   8  14     1203.72     1234.35     61.36 o 
   5   8  14        1.25       43.51     43.11 o 
   6   8  14     1025.37     1063.00     47.43 o 
   7   8  14      329.65      331.11     69.06 o 
   8   8  14      130.85      107.63     40.26 o 
   9   8  14      164.98       90.63     43.81 o 
  10   8  14      983.10      931.11     71.17 o 
  -1   9  14     1915.00     1630.34     75.05 o 
   0   9  14       30.88       14.05     39.64 o 
   1   9  14        7.59       32.08     38.92 o 
   2   9  14      503.42      428.27     41.63 o 
   3   9  14     1177.63     1109.54     43.15 o 
   4   9  14      909.18      976.34     59.78 o 
   5   9  14      281.74      258.55     41.05 o 
   6   9  14     2156.21     2296.25    101.89 o 
   7   9  14      235.43      233.97     45.26 o 
   8   9  14       34.27       23.86     39.65 o 
   9   9  14        8.20       26.73     43.47 o 
  10   9  14     2620.99     2619.13     73.47 o 
   0  10  14      182.77      172.42     51.33 o 
   1  10  14        7.99       24.59     39.14 o 
   2  10  14       46.81       83.12     39.71 o 
   3  10  14     1604.68     1536.83     57.39 o 
   4  10  14       25.33        8.63     41.60 o 
   5  10  14     1204.95     1091.51     36.59 o 
   6  10  14      325.89      323.10     37.45 o 
   7  10  14     1344.22     1406.56     37.37 o 
   8  10  14       19.06       65.03     39.39 o 
   9  10  14      355.83      261.52     45.28 o 
  10  10  14     1121.29     1147.60     66.12 o 
   0  11  14      327.74      390.23     84.84 o 
   1  11  14        3.03      -34.33     47.49 o 
   2  11  14     1425.53     1494.55     46.18 o 
   3  11  14      249.12      205.13     33.79 o 
   4  11  14       74.41      126.67     35.34 o 
   5  11  14      668.41      689.55     34.79 o 
   6  11  14      642.00      573.21     35.24 o 
   7  11  14     1489.51     1477.79     37.89 o 
   8  11  14      107.10      130.49     37.26 o 
   9  11  14     1013.31     1038.36     47.75 o 
  10  11  14      111.59      144.75     48.64 o 
   1  12  14       60.34       67.10     60.48 o 
   2  12  14     1777.14     1905.87     70.41 o 
   3  12  14       98.04      106.09     36.27 o 
   4  12  14      110.39      101.38     33.10 o 
   5  12  14      146.51      119.72     34.88 o 
   6  12  14     1215.01     1081.94     36.55 o 
   7  12  14      289.24      216.04     33.68 o 
   8  12  14      108.88       76.01     39.22 o 
   9  12  14      592.05      465.66     40.95 o 
   3  13  14      961.17      847.20     56.01 o 
   4  13  14       23.59       65.05     39.60 o 
   5  13  14      117.90      149.13     39.53 o 
   6  13  14      736.55      732.16     46.79 o 
   7  13  14      320.47      233.79     39.98 o 
   8  13  14      295.61      314.56     45.29 o 
   1   2  15       79.25       71.17     91.93 o 
   2   2  15       49.25       25.99     47.07 o 
   3   2  15     1901.56     1764.47     53.32 o 
   4   2  15       54.27       59.82     47.07 o 
   5   2  15      179.07      112.67     47.62 o 
   6   2  15      781.78      668.66     49.86 o 
   0   3  15      486.37      399.24     53.35 o 
   1   3  15       10.34       -3.29     47.35 o 
   2   3  15      995.35      933.69     64.94 o 
   3   3  15     1291.68     1054.38     48.95 o 
   4   3  15      170.22      184.13     55.29 o 
   5   3  15       79.58      144.50     50.69 o 
   6   3  15        4.81       13.09     51.87 o 
   7   3  15     1083.67      956.41    153.32 o 
   0   4  15      349.97      387.05     55.11 o 
   1   4  15        0.33       15.80     44.53 o 
   2   4  15     1268.08     1259.68     46.67 o 
   3   4  15       70.42       61.78    113.90 o 
   4   4  15      503.84      417.40     43.84 o 
   5   4  15       44.13       66.78     42.64 o 
   6   4  15      778.32      804.85     70.90 o 
   7   4  15      830.51      800.39     50.20 o 
   8   4  15      192.52      171.02     60.06 o 
   0   5  15      143.01      143.17    111.26 o 
   1   5  15       48.80       35.65     78.54 o 
   2   5  15      628.68      537.49     36.05 o 
   3   5  15      177.61      190.08     92.85 o 
   4   5  15      178.99      138.08     47.60 o 
   5   5  15      158.56      126.49     39.71 o 
   6   5  15     1308.39     1088.45    130.23 o 
   7   5  15        0.06       13.29     87.78 o 
   8   5  15       48.54      -27.91     52.05 o 
   0   6  15       21.14      -47.42     47.42 o 
   1   6  15       97.99       64.03     42.09 o 
   2   6  15        8.25      -42.41     42.41 o 
   3   6  15     1311.04     1350.53     96.15 o 
   4   6  15       25.82      -36.30     38.87 o 
   5   6  15      980.16      958.54     46.11 o 
   6   6  15      706.92      755.07     42.10 o 
   7   6  15      926.09      909.54     50.22 o 
   8   6  15       35.75       28.50     64.69 o 
   9   6  15      224.02      143.91     65.48 o 
   0   7  15      157.93      129.46     76.13 o 
   1   7  15       89.64      159.13     42.02 o 
   2   7  15     1416.60     1201.65     45.32 o 
   3   7  15      979.28      907.13    110.56 o 
   4   7  15       70.52       39.86     38.98 o 
   5   7  15     2113.33     2106.70     91.86 o 
   6   7  15       41.87       21.99     38.89 o 
   7   7  15      647.65      832.35     67.98 o 
   8   7  15       10.09      -18.15     65.04 o 
   9   7  15      946.89      864.11     69.65 o 
   0   8  15      150.46      156.45     46.72 o 
   1   8  15        6.90        3.63     46.48 o 
   2   8  15     2661.44     2749.63    354.72 o 
   3   8  15       10.55       17.70     79.52 o 
   4   8  15        0.97       -4.68     31.61 o 
   5   8  15      355.92      342.31     33.57 o 
   6   8  15     1321.58     1280.20     44.44 o 
   7   8  15      178.90      140.15     40.85 o 
   8   8  15      263.36      304.80     66.24 o 
   9   8  15      615.47      644.64     69.42 o 
   1   9  15      643.47      668.97     63.94 o 
   2   9  15     1470.73     1396.23     74.97 o 
   3   9  15      156.23       40.44     74.26 o 
   4   9  15       10.34       86.22     78.07 o 
   5   9  15      333.68      287.63     40.29 o 
   6   9  15     1452.32     1330.75     45.05 o 
   7   9  15       31.81       48.00     43.57 o 
   8   9  15      455.16      468.21     54.78 o 
   9   9  15      101.07       51.19     52.93 o 
   1  10  15      650.60      520.89     49.44 o 
   2  10  15        0.01       94.45     47.17 o 
   3  10  15      224.65      136.13     55.35 o 
   4  10  15       19.16      -16.13     39.23 o 
   5  10  15     1568.74     1448.30     45.89 o 
   6  10  15      478.75      385.07     59.21 o 
   7  10  15       53.13       36.94     43.50 o 
   8  10  15      317.19      274.52     59.54 o 
   9  10  15      116.64      119.51     47.83 o 
   2  11  15      588.59      549.19     53.09 o 
   3  11  15       46.16      107.98     47.74 o 
   4  11  15      208.72      203.84     48.36 o 
   5  11  15     1760.28     1703.38     50.13 o 
   6  11  15        6.86       53.19     45.38 o 
   7  11  15       46.32       50.25     48.37 o 
   8  11  15       48.43       44.61     47.76 o 
   3  12  15      124.44       84.48     68.49 o 
   4  12  15      162.93      119.19     39.60 o 
   5  12  15      532.13      529.30     41.05 o 
   6  12  15      465.50      442.79     45.12 o 
   7  12  15        0.77      -33.39     64.21 o 
   8  12  15      133.16      125.58     41.67 o 
   4   4  16      113.40       55.41     47.04 o 
   3   5  16      106.79       49.53     46.30 o 
   4   5  16      321.82      240.90     47.54 o 
   5   5  16       37.14       -6.73     46.60 o 
   6   5  16      578.87      606.85    126.90 o 
   2   6  16      207.31      164.14     78.28 o 
   3   6  16        0.94      -42.08     52.03 o 
   4   6  16      339.17      332.67     47.39 o 
   5   6  16      890.04      845.09     50.14 o 
   6   6  16      624.26      556.99     53.55 o 
   7   6  16       21.08       -9.77     70.79 o 
   2   7  16      264.33      202.94     57.67 o 
   3   7  16       20.61      -31.65     46.41 o 
   4   7  16       21.91       54.61     50.54 o 
   5   7  16     1653.06     1594.82     52.50 o 
   6   7  16      156.89      117.04     51.15 o 
   7   7  16        6.70      135.62     64.51 o 
   2   8  16     1690.23     1474.26     52.47 o 
   3   8  16       81.25       94.25     37.69 o 
   4   8  16      140.42      202.36    101.84 o 
   5   8  16     1051.42     1007.41     49.87 o 
   6   8  16       52.24       72.73     64.64 o 
   7   8  16        6.97      -34.74     64.40 o 
   3   9  16        0.71       84.80     64.05 o 
   4   9  16      488.87      348.47     48.97 o 
   5   9  16       59.17      157.91     47.54 o 
   6   9  16      330.51      205.42     48.87 o 
   7   9  16       13.16       26.33     69.98 o 
   4  10  16      181.49      177.61     47.72 o 
   5  10  16      725.51      626.43     86.67 o 
   6  10  16      145.72      133.09     47.99 o 
   7  10  16        3.20       52.10     47.37 o 
                                                 
